# Supplementary material for: New species and records of Charisius Champion from Mexico and Central America (Coleoptera, Tenebrionidae, Alleculinae)
Source: Zookeys. 2014 Jun 12;(415):269–93. doi: 10.3897/zookeys.415.6794 (PMC4089826; doi:10.3897/zookeys.415.6794)
Supplement: XML Treatment for Charisius [file zookeys.415.6794-treatment1.xml]

<!DOCTYPE tp:taxon-treatment
  PUBLIC "-//TaxonX//DTD Taxonomic Treatment Publishing DTD v0 20100105//EN" "tax-treatment-NSO.dtd">
<tp:taxon-treatment xmlns:tp="http://www.plazi.org/taxpub"><tp:treatment-meta><mixed-citation publication-type="journal"><person-group><name><surname>Campbell</surname><given-names>J. M.</given-names></name></person-group><article-title>New species and records of <italic>Charisius</italic> Champion from Mexico and Central America (Coleoptera, Tenebrionidae, Alleculinae)</article-title><source>Zookeys</source><day>12</day><month>6</month><year>2014</year><volume>2014</volume><issue>415</issue><fpage>269</fpage><lpage>293</lpage><pub-id pub-id-type="doi">10.3897/zookeys.415.6794</pub-id></mixed-citation></tp:treatment-meta><tp:nomenclature><tp:taxon-name>
                        <tp:taxon-name-part taxon-name-part-type="genus">Charisius</tp:taxon-name-part>
                        <object-id xmlns:xlink="http://www.w3.org/1999/xlink" xlink:type="simple">http://species-id.net/wiki/Charisius</object-id>
                    </tp:taxon-name><tp:taxon-authority>Champion</tp:taxon-authority><tp:nomenclature-citation-list><tp:nomenclature-citation><tp:taxon-name>Charisius</tp:taxon-name><comment><xref ref-type="bibr" rid="B2">Champion (1888</xref>: 421); <xref ref-type="bibr" rid="B3">Champion (1893</xref>: 565); <xref ref-type="bibr" rid="B1">Campbell (1965</xref>: 43).</comment></tp:nomenclature-citation><tp:nomenclature-citation><tp:taxon-name>Narses</tp:taxon-name><comment><xref ref-type="bibr" rid="B2">Champion (1888</xref>: 423). Syn. n.</comment></tp:nomenclature-citation></tp:nomenclature-citation-list></tp:nomenclature><tp:treatment-sec sec-type="Description"><title>Description.</title><p>Body narrowly elongate (<xref ref-type="fig" rid="F1">Figs 1–6</xref>, <xref ref-type="fig" rid="F2">9–12</xref>) (broader in subalatus group, <xref ref-type="fig" rid="F2">Figs 7–8</xref>); glabrous dorsally; color ranging from light to dark reddish-brown, often with yellow and/or piceous markings on elytra. Surface varying from smooth, shining, with very fine microsculpture (visible only under high magnification) to dull with dense, moderately fine, visible microsculpture. Length 6-13 mm.</p><fig id="F1" position="float" orientation="portrait"><label>Figures 1–6.</label><caption><p>Dorsal habitus of species of <italic><tp:taxon-name>Charisius</tp:taxon-name></italic>: <bold>1</bold> <italic><tp:taxon-name>Charisius fasciatus</tp:taxon-name></italic>, from Tinijapa, 8 mi NE San Cristobal de las Casas, Chiapas, Mexico <bold>2</bold> <italic><tp:taxon-name>Charisius fasciatus</tp:taxon-name></italic>, from 8 km NE San Lorenzo, Zacapa, Guatemala <bold>3</bold> <italic><tp:taxon-name>Charisius fasciatus</tp:taxon-name></italic>, from Santa María, Quezaltenango, Guatemala <bold>4</bold> <italic><tp:taxon-name>Charisius picturatus</tp:taxon-name></italic>, from Route 190, 33.0 miles NW Oaxaca, Oaxaca, Mexico <bold>5</bold> <italic><tp:taxon-name>Charisius mexicanus</tp:taxon-name></italic>, from 8 km S Suchixtepec, Oaxaca, Mexico <bold>6</bold> <italic><tp:taxon-name>Charisius granulatus</tp:taxon-name></italic>, from 29 km N San Augustín, El Progresso, Guatemala.</p></caption><graphic xmlns:xlink="http://www.w3.org/1999/xlink" xlink:href="zookeys-415-269-g001.jpg" position="float" orientation="portrait" xlink:type="simple"/></fig><fig id="F2" position="float" orientation="portrait"><label>Figures 7–12.</label><caption><p>Dorsal habitus of species of <italic><tp:taxon-name>Charisius</tp:taxon-name></italic>. <bold>7</bold> <italic><tp:taxon-name>Charisius apterus</tp:taxon-name></italic>, from 2 mi. S Cerro Pelon, Oaxaca, Mexico <bold>8</bold> <italic><tp:taxon-name>Charisius subalatus</tp:taxon-name></italic>, from Miramundo, Jalapa, Guatemala <bold>9</bold> <italic><tp:taxon-name>Charisius zunilensis</tp:taxon-name></italic>, from 6 mi N San Lorenzo, Zacapa, Guatemala <bold>10</bold> <italic><tp:taxon-name>Charisius howdenorum</tp:taxon-name></italic>, from Tinijapa, 8 mi. NE San Cristobal de las Casas, Chiapas, Mexico <bold>11</bold> <italic><tp:taxon-name>Charisius salvini</tp:taxon-name></italic>, from Finca Florencia, Sacatepequez, Guatemala <bold>12</bold> <italic><tp:taxon-name>Charisius punctatus</tp:taxon-name></italic>, from San Lorenzo, Zacapa, Guatemala.</p></caption><graphic xmlns:xlink="http://www.w3.org/1999/xlink" xlink:href="zookeys-415-269-g002.jpg" position="float" orientation="portrait" xlink:type="simple"/></fig><p>Head moderately sparsely to moderately densely, evenly punctate on vertex; punctures separated by average distance equal to or slightly greater than diameter of a puncture. Eyes moderate in size, separated by distances ranging from equal to or slightly greater than diameter of eye (OI ranging from 30 to 47); with distinct, well-developed nuchal-constriction (<xref ref-type="fig" rid="F1">Figs 2</xref>, <xref ref-type="fig" rid="F1">4</xref>). Maxillary palpus (<xref ref-type="fig" rid="F3">Fig. 16</xref>) with apical segment broadly securiform; apex subequal in length to outer side; mandible with apex shallowly notched medially. Antennae narrowly elongate (<xref ref-type="fig" rid="F1">Figs 1–6</xref>); antennomere 2 very short, antennomere 3 much longer than 2, slightly shorter than to slightly longer than 4; 4–10 each elongate, at least two times longer than wide; sides only slightly widened from base to apex; antennal sensoriae small, visible only under high magnification, evenly distributed on segments 4–11.</p><fig id="F3" position="float" orientation="portrait"><label>Figures 13–15.</label><caption><p>Pronotum of species of <italic><tp:taxon-name>Charisius</tp:taxon-name></italic>: <bold>13</bold> <italic><tp:taxon-name>Charisius fasciatus</tp:taxon-name></italic> <bold>14</bold> <italic><tp:taxon-name>Charisius mexicanus</tp:taxon-name></italic> <bold>15</bold> <italic><tp:taxon-name>Charisius granulatus</tp:taxon-name></italic> <bold>16</bold> Head and pronotum of <italic><tp:taxon-name>Charisius salvini</tp:taxon-name></italic>.</p></caption><graphic xmlns:xlink="http://www.w3.org/1999/xlink" xlink:href="zookeys-415-269-g003.jpg" position="float" orientation="portrait" xlink:type="simple"/></fig><p>Pronotum with base distinctly narrower than base of elytra (<xref ref-type="fig" rid="F1">Figs 1</xref>–<xref ref-type="fig" rid="F2">10</xref>); sides variable, ranging from evenly narrowed from base to near apex to widest near middle and curved both anteriad and posteriad; width greater than length (PI ranging from 67 to 95); anterior margin truncate to slightly convex; anterior angles distinct, narrowly rounded. Basal foveae small, moderately deeply impressed, connected across base of pronotum by distinct transverse, prebasal groove. Prosternum elongate (<xref ref-type="fig" rid="F4">Figs 17–18</xref>), horizontal anteriad of procoxae, prosternal process evenly rounded, abruptly declivous anteriad and posteriad of procoxae. Mesoventrite elongate (<xref ref-type="fig" rid="F4">Fig. 17</xref>), distinctly more elongate than mesocoxal cavities except in species of subalatus group (<xref ref-type="fig" rid="F4">Fig. 18</xref>); with shallow to moderately deep, V-shaped mesoventral cavity; intercoxal process gradually sloped to prosternum. Metaventrite with surface finely, sparsely to moderately coarsely punctate; disc distinctly more elongate between coxae than length of mesocoxal cavities (except in species of subalatus group). Third and fourth segments of anterior and intermediate tarsi and penultimate segment of posterior tarsi lobed ventrally, in addition, basal two segments of protarsus lobed ventrally in male (except <italic><tp:taxon-name>Charisius salvini</tp:taxon-name></italic>).</p><fig id="F4" position="float" orientation="portrait"><label>Figures 17–20.</label><caption><p>Ventral view of species of <italic><tp:taxon-name>Charisius</tp:taxon-name></italic>: <bold>17</bold> <italic><tp:taxon-name>Charisius fasciatus</tp:taxon-name></italic> <bold>18</bold> <italic><tp:taxon-name>Charisius subapterus</tp:taxon-name></italic> <bold>19</bold> elytral striae of <italic><tp:taxon-name>Charisius howdenorum</tp:taxon-name></italic> <bold>20</bold> apex of female elytra of <italic><tp:taxon-name>Charisius apterus</tp:taxon-name></italic>.</p></caption><graphic xmlns:xlink="http://www.w3.org/1999/xlink" xlink:href="zookeys-415-269-g004.jpg" position="float" orientation="portrait" xlink:type="simple"/></fig><p>Elytra elongate (<xref ref-type="fig" rid="F1">Figs 1–6</xref>, <xref ref-type="fig" rid="F2">9–12</xref>); sides parallel for basal half; then evenly narrowed to apex except <!--PageBreak--><italic><tp:taxon-name>Charisius apterus</tp:taxon-name></italic> and <italic><tp:taxon-name>Charisius subalatus</tp:taxon-name></italic> (<xref ref-type="fig" rid="F2">Figs 7–8</xref>); striae moderately shallowly impressed near base, becoming more deeply impressed approaching apex (striae unimpressed between strial punctures in <italic><tp:taxon-name>Charisius howdenorum</tp:taxon-name></italic> (<xref ref-type="fig" rid="F4">Fig. 19</xref>); strial interstices usually convex or rarely flat; impunctate or with a row of fine, median punctures visible only under high magnification. Elytral epipleurae ending just before apex of elytra; evenly arched from base to apex. Ventrites finely, sparsely punctate or impunctate.</p><p>Male: Eighth sternite divided into two large, well developed lobes (<xref ref-type="fig" rid="F5">Figs 21–24</xref>); apex of each lobe appearing glabrous, actually bearing small, densely placed, dentiform setae which extend along inner margin to near base (visible only under high magnification). Ninth sternite bilobed; lobes small, not joined medially, reaching only to base of eighth sternal lobes. Apicale of aedeagus variable (<xref ref-type="fig" rid="F6">Figs 25–28</xref>); ranging from 2.8 to 3.5 times as long as basale (apicale very short in salvini group, basale 6.9 to 7.9 times longer than apicale).</p><fig id="F5" position="float" orientation="portrait"><label>Figures 21–24.</label><caption><p>Ventral view of lobes of male eighth and ninth sterna of species of <italic><tp:taxon-name>Charisius</tp:taxon-name></italic>: <bold>21</bold> <italic><tp:taxon-name>Charisius granulatus</tp:taxon-name></italic> <bold>22</bold> <italic><tp:taxon-name>Charisius subalatus</tp:taxon-name></italic> <bold>23</bold> <italic><tp:taxon-name>Charisius howdenorum</tp:taxon-name></italic> <bold>24</bold> <italic><tp:taxon-name>Charisius punctatus</tp:taxon-name></italic>.</p></caption><graphic xmlns:xlink="http://www.w3.org/1999/xlink" xlink:href="zookeys-415-269-g005.jpg" position="float" orientation="portrait" xlink:type="simple"/></fig><fig id="F6" position="float" orientation="portrait"><label>Figures 25–28.</label><caption><p>Apicale of aedeagus of species of <italic><tp:taxon-name>Charisius</tp:taxon-name></italic>; left, ventral view; right, lateral view <bold>25</bold> <italic><tp:taxon-name>Charisius granulatus</tp:taxon-name></italic> <bold>26</bold> <italic><tp:taxon-name>Charisius subalatus</tp:taxon-name></italic> <bold>27</bold> <italic><tp:taxon-name>Charisius howdenorum</tp:taxon-name></italic>; <bold>28</bold> <italic><tp:taxon-name>Charisius punctatus</tp:taxon-name></italic>.</p></caption><graphic xmlns:xlink="http://www.w3.org/1999/xlink" xlink:href="zookeys-415-269-g006.jpg" position="float" orientation="portrait" xlink:type="simple"/></fig></tp:treatment-sec><tp:treatment-sec sec-type="Type species"><title>Type species.</title><p>I previously designated <italic><tp:taxon-name>Charisius fasciatus</tp:taxon-name></italic> Champion as the type species of the genus (<xref ref-type="bibr" rid="B1">Campbell 1965</xref>: 45). The type species of <italic><tp:taxon-name>Narses</tp:taxon-name></italic> is <italic><tp:taxon-name>Narses subalatus</tp:taxon-name></italic> Champion, by monotypy (<xref ref-type="bibr" rid="B2">Champion 1888</xref>: 423).</p></tp:treatment-sec><tp:treatment-sec sec-type="Remarks"><title>Remarks.</title><p><xref ref-type="bibr" rid="B2">Champion (1888</xref> and <xref ref-type="bibr" rid="B3">1893</xref>) described the genus <italic><tp:taxon-name>Charisius</tp:taxon-name></italic> to include five species and the genus <italic><tp:taxon-name>Narses</tp:taxon-name></italic> to include only <italic><tp:taxon-name>Narses subalatus</tp:taxon-name></italic>. Subsequently, I revised the genus <italic><tp:taxon-name>Charisius</tp:taxon-name></italic> (<xref ref-type="bibr" rid="B1">1965</xref>) and included one additional species, <italic><tp:taxon-name>Charisius mexicanus</tp:taxon-name></italic>. In this paper, based on additional material, I have placed one species, <italic><tp:taxon-name>Charisius interstitialis</tp:taxon-name></italic> Champion, in synonymy with <italic><tp:taxon-name>Charisius zunilensis</tp:taxon-name></italic> Champion and have described an additional four new species. Species of <italic><tp:taxon-name>Charisius</tp:taxon-name></italic> occur in moderate to high elevations from central Mexico south to the highlands of Nicaragua. Records cited in this paper extend the known ranges of several species from Guatemala south to El Salvador and Honduras. One specimen of <italic><tp:taxon-name>Charisius salvini</tp:taxon-name></italic> was collected in Nicaragua.</p><p>Adults of <italic><tp:taxon-name>Charisius</tp:taxon-name></italic> are easily distinguished from all other Mexican and Central American members of the tenebrionid subfamily <tp:taxon-name>Alleculinae</tp:taxon-name> (Tribe <tp:taxon-name>Alleculini</tp:taxon-name>) by the combination of having the body glabrous dorsally; by the deep, prebasal transverse groove connecting the basal foveae of the pronotum; by having the elytral interstices impunctate except for a median row of minute punctures visible only under high magnification; by their elongate, almost filiform antennae, with the subapical antennomeres at least two times longer than wide; by their narrow and elongate shape (see <xref ref-type="fig" rid="F1">Figs 1</xref>–<xref ref-type="fig" rid="F2">12</xref>), and by the broadly securiform shape of the apical segments of the maxillary palpi (<xref ref-type="fig" rid="F3">Fig. 16</xref>). Adults of seven of the ten species now known differ from those of all other species of Mexican and Central American <tp:taxon-name>Alleculina</tp:taxon-name> in having distinctive yellow and/or black markings on the elytra.</p><p>Champion distinguished the genus <italic><tp:taxon-name>Narses</tp:taxon-name></italic> from <italic><tp:taxon-name>Charisius</tp:taxon-name></italic> based only on the presence of reduced wings, stating that the genera are similar in all other respects. The discovery of a second flightless species, <italic><tp:taxon-name>Charisius apterus</tp:taxon-name></italic> and an examination of the male terminalia of all the species confirm that <italic><tp:taxon-name>Narses</tp:taxon-name></italic> and <italic><tp:taxon-name>Charisius</tp:taxon-name></italic> are congeneric.</p><p>I have retained the same species groups that I established in my previous paper except that I have added an additional group for the two flightless species.</p></tp:treatment-sec><tp:treatment-sec sec-type="Bionomics"><title>Bionomics.</title><p>Adults of <!--PageBreak--><italic><tp:taxon-name>Charisius</tp:taxon-name></italic> are found primarily throughout the rainy season. In Guatemala and southern Mexico the rainy season normally begins in March or April and the season ends usually in November. Adults are usually collected by beating dead leaves of thick, mixed vegetation. Apparently, there is no plant host specificity involved since I have collected specimens from the leaves of oaks, dead vines, tree ferns, and a number of different deciduous trees. I collected and reared one larva of <italic><tp:taxon-name>Charisius fasciatus</tp:taxon-name></italic> from rotting detritus from inside a hollow log. A pupa and one adult were collected from pupal cells about a meter above ground level in soft, decaying wood of a dead, standing oak.</p></tp:treatment-sec><ref-list><ref id="B2"><mixed-citation xmlns:xlink="http://www.w3.org/1999/xlink" xlink:type="simple"><person-group><name name-style="western"><surname>Champion</surname><given-names>GC</given-names></name></person-group> (<year>1888</year>) <chapter-title>Family Cistelidae.</chapter-title> In: <person-group><name name-style="western"><surname>Godman</surname><given-names>FD</given-names></name><name name-style="western"><surname>Salvin</surname><given-names>O</given-names></name></person-group> (<role>Eds</role>) <source>Biologia Centrali-Americana. Insecta Coleoptera</source>. <volume>Vol. IV</volume>, pt. 1, <fpage>385</fpage>–<lpage>465</lpage>, <comment>pls 17–21</comment>.</mixed-citation></ref><ref id="B3"><mixed-citation xmlns:xlink="http://www.w3.org/1999/xlink" xlink:type="simple"><person-group><name name-style="western"><surname>Champion</surname><given-names>GC</given-names></name></person-group> (<year>1893</year>) <article-title>Heteromera.</article-title> In: <person-group><name name-style="western"><surname>Godman</surname><given-names>FD</given-names></name><name name-style="western"><surname>Salvin</surname><given-names>O</given-names></name></person-group> (<role>Eds</role>) <source>Biologia Centrali-Americana</source>. <volume>Vol. IV</volume>, pt. 1, <fpage>477</fpage>–<lpage>572</lpage>.</mixed-citation></ref><ref id="B1"><mixed-citation xmlns:xlink="http://www.w3.org/1999/xlink" xlink:type="simple"><person-group><name name-style="western"><surname>Campbell</surname><given-names>JM</given-names></name></person-group> (<year>1965</year>) <article-title>A revision of the Genus <italic>Charisius</italic> (Coleoptera: Alleculidae).</article-title><source>The Coleopterists Bulletin</source><volume>19</volume>: <fpage>43</fpage>–<lpage>56</lpage>.</mixed-citation></ref></ref-list></tp:taxon-treatment>
