# Supplementary material for: New species and records of Charisius Champion from Mexico and Central America (Coleoptera, Tenebrionidae, Alleculinae)
Source: Zookeys. 2014 Jun 12;(415):269–93. doi: 10.3897/zookeys.415.6794 (PMC4089826; doi:10.3897/zookeys.415.6794)
Supplement: XML Treatment for Charisius fasciatus [file zookeys.415.6794-treatment2.xml]

<!DOCTYPE tp:taxon-treatment
  PUBLIC "-//TaxonX//DTD Taxonomic Treatment Publishing DTD v0 20100105//EN" "tax-treatment-NSO.dtd">
<tp:taxon-treatment xmlns:tp="http://www.plazi.org/taxpub"><tp:treatment-meta><mixed-citation publication-type="journal"><person-group><name><surname>Campbell</surname><given-names>J. M.</given-names></name></person-group><article-title>New species and records of <italic>Charisius</italic> Champion from Mexico and Central America (Coleoptera, Tenebrionidae, Alleculinae)</article-title><source>Zookeys</source><day>12</day><month>6</month><year>2014</year><volume>2014</volume><issue>415</issue><fpage>269</fpage><lpage>293</lpage><pub-id pub-id-type="doi">10.3897/zookeys.415.6794</pub-id></mixed-citation></tp:treatment-meta><tp:nomenclature><label>1.</label><tp:taxon-name>
                            <tp:taxon-name-part taxon-name-part-type="genus">Charisius</tp:taxon-name-part>
                            <tp:taxon-name-part taxon-name-part-type="species">fasciatus</tp:taxon-name-part>
                            <object-id xmlns:xlink="http://www.w3.org/1999/xlink" xlink:type="simple">http://species-id.net/wiki/Charisius_fasciatus</object-id>
                        </tp:taxon-name><tp:taxon-authority>Champion</tp:taxon-authority><xref ref-type="fig" rid="F1">Figs 1–3</xref><xref ref-type="fig" rid="F3">, 13</xref><xref ref-type="fig" rid="F4">, 17</xref><tp:nomenclature-citation-list><tp:nomenclature-citation><tp:taxon-name>Charisius fasciatus</tp:taxon-name><comment><xref ref-type="bibr" rid="B2">Champion (1888</xref>: 421, pl. 19, Figs 12, 12a, 13); <xref ref-type="bibr" rid="B1">Campbell (1965</xref>: 67, Figs 3, 9, 15, 16).</comment></tp:nomenclature-citation></tp:nomenclature-citation-list></tp:nomenclature><tp:treatment-sec sec-type="Type"><title>Type.</title><p>Lectotype, male, Quiché Mountains, Guatemala (<xref ref-type="bibr" rid="B1">Campbell 1965</xref>: 47). The specimen is in the BMNH.</p></tp:treatment-sec><tp:treatment-sec sec-type="Distribution and records"><title>Distribution and records.</title><p><italic><tp:taxon-name>Charisius fasciatus</tp:taxon-name></italic> was previously known from six specimens collected from the highlands of Guatemala. The following records extend the known range of this species into the state of Chiapas in southern Mexico, Honduras and El Salvador. It has been collected between the elevations of 1500 to 2750 meters.</p><p>EL SALVADOR: Cerro Verde, 2000 m, 1.V.1971, HF Howden (CMNC) 1.</p><p>GUATEMALA: El Progresso: 28-29 km N San Augustin, 7000–8500 ft, 17–21.IV.1990, JE Wappes (JEWC) 1. Jalapa: Miramundo, 8400 ft., 3.VII.1986, JMC (CNCI, JMCC) 4. Quetzaltenango: Santa María, Los Pirineos, 4500 ft, 15.VI. 1966, JMC (JMCC) 1; Santa María, 5,000 ft, 18.V.1966, JMC (JMCC) 1; Santa María, 6,000 ft, 10.VII.1965, JMC (JMCC) 1; 4 km W Santa María, 5000 ft, 27.III.1966, JMC (JMCC) 1; 3 km SE Zunil, Tzanjoyan, 2400 m, 1.XI.1965, JMC (JMCC) 2; 12 km SE Zunil, NW face Cerro Zunil, Fuentes Georginas, 2700 m, 17.VI.1993, R Anderson (CMNC) 1. Quiché: Nebaj, 6000 ft, 9.VIII.1947, C &amp; P Vaurie (AMNH) 1. Suchitepéquez: 5 km S Santiago Atitlan, 1500 m, 13.IX.1965, JMC (JMC) 1; Zunilito, 2 km N Finca Colimas, 6000 ft, 28.IV.1966, JMC (JMCC) 2. Zacapa: 3 km NE San Lorenzo, Sierra de las Minas, 1800 m, 6.VII.1986, JMC (CNCI) 1; 6 km NE San Lorenzo, 6500 ft, 17.VI.1993, JMC (CNCI, JMCC) 2; 8 km NE San Lorenzo, Sierra de las Minas, 2100 m, 10.VII.1986 and 18.VII.1986, JMC (CNCI) 2.</p><!--PageBreak--><!--PageBreak--><p>HONDURAS: Francisco Morazán: 21.5 km N Tegucigalpa, PN La Tigra, 1950 m, 15.VIII–2.IX.1994, S&amp;J Peck (CMNC) 1.</p><p>MEXICO: Chiapas: Cerro Huitepec (Pico), ca 5 km W San Cristobal de las Casas, 2750 m, 23.IX.1991, R Anderson (CMNC) 1; 5 km W San Cristobal, 3.V.1969, HF Howden (CMNC) 1; 6 km E San Cristobal, 9.V.1969, HF Howden (JMCC) 1; 8 km NE San Cristobal, 17.V.1969, HF Howden (CMNC) 1; 8 mi S Simojovel, 10.VI.1969, JMC (CNCI) 1; San Cristobal de las Casas, 26.VII.1969, LA Kelton (CNCI) 2; 8 mi NE San Cristobal, 28.VI.1969. JMC, (CNCI, JMCC) 5; same locality, 5.V.1969, HF Howden (CMNC) 2; 11 mi NE San Cristobal, 18.V.1969, HF Howden (CMNC) 3; Tinijapa, 8 mi NE San Cristobal 26.V.1969 and 18.V.1969, JMC (CNCI, JMCC) 12; 11 mi NE San Cristobal, 18.V.1969, HF Howden (CMNC) 2; Rte. 190, 16.8 mi SE Teopisca, 6700 ft., 2.IX.1967, Ball, TL Erwin, RE Leech (CNCI) 1.</p></tp:treatment-sec><tp:treatment-sec sec-type="Remarks"><title>Remarks.</title><p>This species is the most variable in color of any species of the genus. It closely resembles <italic><tp:taxon-name>Charisius picturatus</tp:taxon-name></italic>, <italic><tp:taxon-name>Charisius mexicanus</tp:taxon-name></italic>, and <italic><tp:taxon-name>Charisius granulatus</tp:taxon-name></italic> in some of its color patterns. No differences were noted in the structure of the aedeagus and the male seventh and eighth sternites between the males of these color forms. In my earlier revision I recognized two distinct color forms, one with three yellow, transverse bands across the elytra (from Totonicapán and the Quiché Mountains of Guatemala) and the second form with only two transverse bands (from Cerro Zunil, near Quezaltenango and Calderas, near Antigua in Guatemala). A long series of specimens from a number of areas near San Cristóbal de las Casas in Chiapas and a number of different localities in Guatemala are intermediate between these two previously recognized color forms, so I am unable to distinguish various color forms based on geographical variation.</p><p>Adults of <italic><tp:taxon-name>Charisius fasciatus</tp:taxon-name></italic> may be distinguished from those of <italic><tp:taxon-name>Charisius mexicanus</tp:taxon-name></italic> by differences in the structure of the male eighth sternal lobes and by the distinctly finer and sparser punctation of the pronotum (<xref ref-type="fig" rid="F3">Figs 13</xref>, <xref ref-type="fig" rid="F3">14</xref>). Adults of <italic><tp:taxon-name>Charisius fasciatus</tp:taxon-name></italic> differ from those of <italic><tp:taxon-name>Charisius picturatus</tp:taxon-name></italic> (<xref ref-type="fig" rid="F1">Fig. 4</xref>) by having the yellow regions of the elytral bands (<xref ref-type="fig" rid="F1">Figs 1–3</xref>) less irregular and the basal band larger, extending to near the sutural margin. Some of the specimens from San Cristóbal are virtually indistinguishable in color from those of <italic><tp:taxon-name>Charisius mexicanus</tp:taxon-name></italic>. They may be distinguished only by dissection of the male eighth sternal lobes and by the distinctly finer punctation of the pronotum. Adults of <italic><tp:taxon-name>Charisius granulatus</tp:taxon-name></italic> closely resemble the other species of the fasciatus group in the color patterns, however adults of this species may be easily distinguished from all other species of this group by the more coarsely punctate pronotum, by having the surface between the punctures coarsely granulate and not shining and by the narrow apicale having the sides distinctly sinuate before the apex (<xref ref-type="fig" rid="F6">Fig. 25</xref>).</p><p>I have provisionally assigned one specimen from El Salvador to this species, but it differs in having the apical two yellow bands reduced to small spots and in having the elytral striae completely unimpressed between the strial punctures on the apical fourth of the elytra. No other differences were noted.</p><p>Adults were collected by beating dead leaves in a pine-oak forest, from a Malaise trap set in an oak forest and from dead leaves alongside a logging road in the Sierra de las Minas, Guatemala. I reared adults from larvae and pupae collected from wood in hollow logs and from dead wood found in a tree hole.</p><!--PageBreak--></tp:treatment-sec><tp:treatment-sec><!--Section generated to contain objects referenced in tp:taxon-treatment.--><fig id="F1" position="float" orientation="portrait"><label>Figures 1–6.</label><caption><p>Dorsal habitus of species of <italic><tp:taxon-name>Charisius</tp:taxon-name></italic>: <bold>1</bold> <italic><tp:taxon-name>Charisius fasciatus</tp:taxon-name></italic>, from Tinijapa, 8 mi NE San Cristobal de las Casas, Chiapas, Mexico <bold>2</bold> <italic><tp:taxon-name>Charisius fasciatus</tp:taxon-name></italic>, from 8 km NE San Lorenzo, Zacapa, Guatemala <bold>3</bold> <italic><tp:taxon-name>Charisius fasciatus</tp:taxon-name></italic>, from Santa María, Quezaltenango, Guatemala <bold>4</bold> <italic><tp:taxon-name>Charisius picturatus</tp:taxon-name></italic>, from Route 190, 33.0 miles NW Oaxaca, Oaxaca, Mexico <bold>5</bold> <italic><tp:taxon-name>Charisius mexicanus</tp:taxon-name></italic>, from 8 km S Suchixtepec, Oaxaca, Mexico <bold>6</bold> <italic><tp:taxon-name>Charisius granulatus</tp:taxon-name></italic>, from 29 km N San Augustín, El Progresso, Guatemala.</p></caption><graphic xmlns:xlink="http://www.w3.org/1999/xlink" xlink:href="zookeys-415-269-g001.jpg" position="float" orientation="portrait" xlink:type="simple"/></fig><fig id="F3" position="float" orientation="portrait"><label>Figures 13–15.</label><caption><p>Pronotum of species of <italic><tp:taxon-name>Charisius</tp:taxon-name></italic>: <bold>13</bold> <italic><tp:taxon-name>Charisius fasciatus</tp:taxon-name></italic> <bold>14</bold> <italic><tp:taxon-name>Charisius mexicanus</tp:taxon-name></italic> <bold>15</bold> <italic><tp:taxon-name>Charisius granulatus</tp:taxon-name></italic> <bold>16</bold> Head and pronotum of <italic><tp:taxon-name>Charisius salvini</tp:taxon-name></italic>.</p></caption><graphic xmlns:xlink="http://www.w3.org/1999/xlink" xlink:href="zookeys-415-269-g003.jpg" position="float" orientation="portrait" xlink:type="simple"/></fig><fig id="F4" position="float" orientation="portrait"><label>Figures 17–20.</label><caption><p>Ventral view of species of <italic><tp:taxon-name>Charisius</tp:taxon-name></italic>: <bold>17</bold> <italic><tp:taxon-name>Charisius fasciatus</tp:taxon-name></italic> <bold>18</bold> <italic><tp:taxon-name>Charisius subapterus</tp:taxon-name></italic> <bold>19</bold> elytral striae of <italic><tp:taxon-name>Charisius howdenorum</tp:taxon-name></italic> <bold>20</bold> apex of female elytra of <italic><tp:taxon-name>Charisius apterus</tp:taxon-name></italic>.</p></caption><graphic xmlns:xlink="http://www.w3.org/1999/xlink" xlink:href="zookeys-415-269-g004.jpg" position="float" orientation="portrait" xlink:type="simple"/></fig><fig id="F6" position="float" orientation="portrait"><label>Figures 25–28.</label><caption><p>Apicale of aedeagus of species of <italic><tp:taxon-name>Charisius</tp:taxon-name></italic>; left, ventral view; right, lateral view <bold>25</bold> <italic><tp:taxon-name>Charisius granulatus</tp:taxon-name></italic> <bold>26</bold> <italic><tp:taxon-name>Charisius subalatus</tp:taxon-name></italic> <bold>27</bold> <italic><tp:taxon-name>Charisius howdenorum</tp:taxon-name></italic>; <bold>28</bold> <italic><tp:taxon-name>Charisius punctatus</tp:taxon-name></italic>.</p></caption><graphic xmlns:xlink="http://www.w3.org/1999/xlink" xlink:href="zookeys-415-269-g006.jpg" position="float" orientation="portrait" xlink:type="simple"/></fig></tp:treatment-sec><ref-list><ref id="B2"><mixed-citation xmlns:xlink="http://www.w3.org/1999/xlink" xlink:type="simple"><person-group><name name-style="western"><surname>Champion</surname><given-names>GC</given-names></name></person-group> (<year>1888</year>) <chapter-title>Family Cistelidae.</chapter-title> In: <person-group><name name-style="western"><surname>Godman</surname><given-names>FD</given-names></name><name name-style="western"><surname>Salvin</surname><given-names>O</given-names></name></person-group> (<role>Eds</role>) <source>Biologia Centrali-Americana. Insecta Coleoptera</source>. <volume>Vol. IV</volume>, pt. 1, <fpage>385</fpage>–<lpage>465</lpage>, <comment>pls 17–21</comment>.</mixed-citation></ref><ref id="B1"><mixed-citation xmlns:xlink="http://www.w3.org/1999/xlink" xlink:type="simple"><person-group><name name-style="western"><surname>Campbell</surname><given-names>JM</given-names></name></person-group> (<year>1965</year>) <article-title>A revision of the Genus <italic>Charisius</italic> (Coleoptera: Alleculidae).</article-title><source>The Coleopterists Bulletin</source><volume>19</volume>: <fpage>43</fpage>–<lpage>56</lpage>.</mixed-citation></ref></ref-list></tp:taxon-treatment>
