# Supplementary material for: New species and records of Charisius Champion from Mexico and Central America (Coleoptera, Tenebrionidae, Alleculinae)
Source: Zookeys. 2014 Jun 12;(415):269–93. doi: 10.3897/zookeys.415.6794 (PMC4089826; doi:10.3897/zookeys.415.6794)
Supplement: XML Treatment for Charisius picturatus [file zookeys.415.6794-treatment3.xml]

<!DOCTYPE tp:taxon-treatment
  PUBLIC "-//TaxonX//DTD Taxonomic Treatment Publishing DTD v0 20100105//EN" "tax-treatment-NSO.dtd">
<tp:taxon-treatment xmlns:tp="http://www.plazi.org/taxpub"><tp:treatment-meta><mixed-citation publication-type="journal"><person-group><name><surname>Campbell</surname><given-names>J. M.</given-names></name></person-group><article-title>New species and records of <italic>Charisius</italic> Champion from Mexico and Central America (Coleoptera, Tenebrionidae, Alleculinae)</article-title><source>Zookeys</source><day>12</day><month>6</month><year>2014</year><volume>2014</volume><issue>415</issue><fpage>269</fpage><lpage>293</lpage><pub-id pub-id-type="doi">10.3897/zookeys.415.6794</pub-id></mixed-citation></tp:treatment-meta><tp:nomenclature><label>2.</label><tp:taxon-name>
                            <tp:taxon-name-part taxon-name-part-type="genus">Charisius</tp:taxon-name-part>
                            <tp:taxon-name-part taxon-name-part-type="species">picturatus</tp:taxon-name-part>
                            <object-id xmlns:xlink="http://www.w3.org/1999/xlink" xlink:type="simple">http://species-id.net/wiki/Charisius_picturatus</object-id>
                        </tp:taxon-name><tp:taxon-authority>Champion</tp:taxon-authority><xref ref-type="fig" rid="F1">Fig. 4</xref><tp:nomenclature-citation-list><tp:nomenclature-citation><tp:taxon-name>Charisius picturatus</tp:taxon-name><comment><xref ref-type="bibr" rid="B3">Champion (1893</xref>: 565, pl, 23, fig. 21); <xref ref-type="bibr" rid="B1">Campbell (1965</xref>: 48, Figs 10, 17).</comment></tp:nomenclature-citation></tp:nomenclature-citation-list></tp:nomenclature><tp:treatment-sec sec-type="Type"><title>Type.</title><p>Lectotype, male, Omilteme, Guerrero, Mexico 8000 ft (<xref ref-type="bibr" rid="B1">Campbell 1965</xref>: 48). The specimen is in the BMNH.</p></tp:treatment-sec><tp:treatment-sec sec-type="Distribution and records"><title>Distribution and records.</title><p>This species was described from one male and one female from Omiltemi, Guerrero, Mexico. I have provisionally assigned two additional females to this species.</p><p>MEXICO: Mexico: San Cayetana, Villa de Allende, 16.IX.1953, V Aquilar Vegs. (CNCI) 1. Oaxaca: Route 190, 33 mi NW Oaxaca, 4–5.IX.1967, G Ball, TL Erwin, RE Leech (CNCI) 1.</p></tp:treatment-sec><tp:treatment-sec sec-type="Remarks"><title>Remarks.</title><p>These specimens agree in all respects with those previously described by Champion except that the overall coloration is a darker reddish-brown. The specimen from Oaxaca was collected from an oak forest.</p></tp:treatment-sec><tp:treatment-sec><!--Section generated to contain objects referenced in tp:taxon-treatment.--><fig id="F1" position="float" orientation="portrait"><label>Figures 1–6.</label><caption><p>Dorsal habitus of species of <italic><tp:taxon-name>Charisius</tp:taxon-name></italic>: <bold>1</bold> <italic><tp:taxon-name>Charisius fasciatus</tp:taxon-name></italic>, from Tinijapa, 8 mi NE San Cristobal de las Casas, Chiapas, Mexico <bold>2</bold> <italic><tp:taxon-name>Charisius fasciatus</tp:taxon-name></italic>, from 8 km NE San Lorenzo, Zacapa, Guatemala <bold>3</bold> <italic><tp:taxon-name>Charisius fasciatus</tp:taxon-name></italic>, from Santa María, Quezaltenango, Guatemala <bold>4</bold> <italic><tp:taxon-name>Charisius picturatus</tp:taxon-name></italic>, from Route 190, 33.0 miles NW Oaxaca, Oaxaca, Mexico <bold>5</bold> <italic><tp:taxon-name>Charisius mexicanus</tp:taxon-name></italic>, from 8 km S Suchixtepec, Oaxaca, Mexico <bold>6</bold> <italic><tp:taxon-name>Charisius granulatus</tp:taxon-name></italic>, from 29 km N San Augustín, El Progresso, Guatemala.</p></caption><graphic xmlns:xlink="http://www.w3.org/1999/xlink" xlink:href="zookeys-415-269-g001.jpg" position="float" orientation="portrait" xlink:type="simple"/></fig></tp:treatment-sec><ref-list><ref id="B3"><mixed-citation xmlns:xlink="http://www.w3.org/1999/xlink" xlink:type="simple"><person-group><name name-style="western"><surname>Champion</surname><given-names>GC</given-names></name></person-group> (<year>1893</year>) <article-title>Heteromera.</article-title> In: <person-group><name name-style="western"><surname>Godman</surname><given-names>FD</given-names></name><name name-style="western"><surname>Salvin</surname><given-names>O</given-names></name></person-group> (<role>Eds</role>) <source>Biologia Centrali-Americana</source>. <volume>Vol. IV</volume>, pt. 1, <fpage>477</fpage>–<lpage>572</lpage>.</mixed-citation></ref><ref id="B1"><mixed-citation xmlns:xlink="http://www.w3.org/1999/xlink" xlink:type="simple"><person-group><name name-style="western"><surname>Campbell</surname><given-names>JM</given-names></name></person-group> (<year>1965</year>) <article-title>A revision of the Genus <italic>Charisius</italic> (Coleoptera: Alleculidae).</article-title><source>The Coleopterists Bulletin</source><volume>19</volume>: <fpage>43</fpage>–<lpage>56</lpage>.</mixed-citation></ref></ref-list></tp:taxon-treatment>
