# Supplementary material for: New species and records of Charisius Champion from Mexico and Central America (Coleoptera, Tenebrionidae, Alleculinae)
Source: Zookeys. 2014 Jun 12;(415):269–93. doi: 10.3897/zookeys.415.6794 (PMC4089826; doi:10.3897/zookeys.415.6794)
Supplement: XML Treatment for Charisius mexicanus [file zookeys.415.6794-treatment4.xml]

<!DOCTYPE tp:taxon-treatment
  PUBLIC "-//TaxonX//DTD Taxonomic Treatment Publishing DTD v0 20100105//EN" "tax-treatment-NSO.dtd">
<tp:taxon-treatment xmlns:tp="http://www.plazi.org/taxpub"><tp:treatment-meta><mixed-citation publication-type="journal"><person-group><name><surname>Campbell</surname><given-names>J. M.</given-names></name></person-group><article-title>New species and records of <italic>Charisius</italic> Champion from Mexico and Central America (Coleoptera, Tenebrionidae, Alleculinae)</article-title><source>Zookeys</source><day>12</day><month>6</month><year>2014</year><volume>2014</volume><issue>415</issue><fpage>269</fpage><lpage>293</lpage><pub-id pub-id-type="doi">10.3897/zookeys.415.6794</pub-id></mixed-citation></tp:treatment-meta><tp:nomenclature><label>3.</label><tp:taxon-name>
                            <tp:taxon-name-part taxon-name-part-type="genus">Charisius</tp:taxon-name-part>
                            <tp:taxon-name-part taxon-name-part-type="species">mexicanus</tp:taxon-name-part>
                            <object-id xmlns:xlink="http://www.w3.org/1999/xlink" xlink:type="simple">http://species-id.net/wiki/Charisius_mexicanus</object-id>
                        </tp:taxon-name><tp:taxon-authority>Campbell</tp:taxon-authority><xref ref-type="fig" rid="F1">Figs 5</xref><xref ref-type="fig" rid="F3">, 14</xref><tp:nomenclature-citation-list><tp:nomenclature-citation><tp:taxon-name>Charisius mexicanus</tp:taxon-name><comment><xref ref-type="bibr" rid="B1">Campbell (1965</xref>: 49, Figs 4, 8, 11, 18).</comment></tp:nomenclature-citation></tp:nomenclature-citation-list></tp:nomenclature><tp:treatment-sec sec-type="Type"><title>Type.</title><p>Holoype, male, 5.2 miles west Acultzingo (Veracruz), Puebla, Mexico (<xref ref-type="bibr" rid="B1">Campbell 1965</xref>: 49). The specimen is in the BMNH.</p></tp:treatment-sec><tp:treatment-sec sec-type="Distribution and records"><title>Distribution and records.</title><p>This species was previously known from Mexico in the states of Morelos and Puebla. The species has been collected at elevations ranging from 1800 to 2700 m. The following new records are cited.</p><p>MEXICO: Guerrero: 1.3 km SW Filo de Caballo, 2700 m, 17.VII.1992, RS Anderson (CMNC) 1; 3 mi SW Filo de Caballo, 17.VII.1984, Carroll, Schaffner, Friedlander (EGRC) 3; 18-20 km SW Filo de Caballo, 9000 ft, 17.IX.1989, E Giesbert &amp; JE Wappes (JEWC) 2. Mexico: San Cayetano, Villa de Allende, 16.IX.1953, V. Aguilar Vegs. (JMCC) 1; 3.6 km W Villa Victoria, 1925/10002, 2,530 m, 15–16.VII.1979, EL &amp; KW Sleeper (CASC) 1. Michoacan:: Cerro Estimbo, 15.9 km NW Quiraga, 1943/10148, 13-14.VII.1979, 2,225 m, EL &amp; KW Sleeper (CASC) 1. Morelos: Tres Marías, Wickham (USNM) 3. Oaxaca: El Cerazal, 16 km NE Oaxaca, 2300 m, 12.VI1979, H &amp; A Howden (CMNC) 2; 20 mi S Juchatengo, Route 131, 6,000 ft, HF Howden (JMCC) 1; Hwy 131, 70 km S Oaxaca, 2150 m, 17.VI.1979, H &amp;A Howden (CMNC) 1; 14 km N San Juan del Estado, 2600 m, 4.VIII.1986, H &amp; A Howden (CMNC, JMCC) 2; Hwy. 175, 3 mi N Suchixtepec, 9500 ft, 4.VI.1971, DE Bright (CNCI) 1; 8 km S Suchixtepec, 6.VIII.1986, H &amp; A Howden (CMNC, JMCC) 4.</p><!--PageBreak--></tp:treatment-sec><tp:treatment-sec sec-type="Remarks"><title>Remarks.</title><p>There is little variation in the color pattern of this species (see <xref ref-type="fig" rid="F1">Fig. 5</xref>). As previously mentioned, males of <italic><tp:taxon-name>Charisius fasciatus</tp:taxon-name></italic> from the state of Chiapas in Mexico may be distinguished from those of <italic><tp:taxon-name>Charisius mexicanus</tp:taxon-name></italic> with certainty only by examination of the male eighth sternal lobes. The adults of <italic><tp:taxon-name>Charisius mexicanus</tp:taxon-name></italic> can usually be distinguished by the distinctly coarser punctation of the pronotum (<xref ref-type="fig" rid="F3">Fig. 14</xref>) and by the shorter apicale of the aedeagus (apicale 2.5–2.9 as long as basale).</p><p>Most adults were collected by beating dead leaves of oak trees. The specimens collected by EL Sleeper were taken in a boreal forest and an oak-pine woodland. All known records of <italic><tp:taxon-name>Charisius mexicanus</tp:taxon-name></italic> are from north of the Isthmus of Tehuantepec and those of <italic><tp:taxon-name>Charisius fasciatus</tp:taxon-name></italic> are from south of the Isthmus.</p><p>This species was previously known only from the highlands of central Mexico. These are the first records of the species from the Mexican states of Guerrero and Oaxaca.</p></tp:treatment-sec><tp:treatment-sec><!--Section generated to contain objects referenced in tp:taxon-treatment.--><fig id="F1" position="float" orientation="portrait"><label>Figures 1–6.</label><caption><p>Dorsal habitus of species of <italic><tp:taxon-name>Charisius</tp:taxon-name></italic>: <bold>1</bold> <italic><tp:taxon-name>Charisius fasciatus</tp:taxon-name></italic>, from Tinijapa, 8 mi NE San Cristobal de las Casas, Chiapas, Mexico <bold>2</bold> <italic><tp:taxon-name>Charisius fasciatus</tp:taxon-name></italic>, from 8 km NE San Lorenzo, Zacapa, Guatemala <bold>3</bold> <italic><tp:taxon-name>Charisius fasciatus</tp:taxon-name></italic>, from Santa María, Quezaltenango, Guatemala <bold>4</bold> <italic><tp:taxon-name>Charisius picturatus</tp:taxon-name></italic>, from Route 190, 33.0 miles NW Oaxaca, Oaxaca, Mexico <bold>5</bold> <italic><tp:taxon-name>Charisius mexicanus</tp:taxon-name></italic>, from 8 km S Suchixtepec, Oaxaca, Mexico <bold>6</bold> <italic><tp:taxon-name>Charisius granulatus</tp:taxon-name></italic>, from 29 km N San Augustín, El Progresso, Guatemala.</p></caption><graphic xmlns:xlink="http://www.w3.org/1999/xlink" xlink:href="zookeys-415-269-g001.jpg" position="float" orientation="portrait" xlink:type="simple"/></fig><fig id="F3" position="float" orientation="portrait"><label>Figures 13–15.</label><caption><p>Pronotum of species of <italic><tp:taxon-name>Charisius</tp:taxon-name></italic>: <bold>13</bold> <italic><tp:taxon-name>Charisius fasciatus</tp:taxon-name></italic> <bold>14</bold> <italic><tp:taxon-name>Charisius mexicanus</tp:taxon-name></italic> <bold>15</bold> <italic><tp:taxon-name>Charisius granulatus</tp:taxon-name></italic> <bold>16</bold> Head and pronotum of <italic><tp:taxon-name>Charisius salvini</tp:taxon-name></italic>.</p></caption><graphic xmlns:xlink="http://www.w3.org/1999/xlink" xlink:href="zookeys-415-269-g003.jpg" position="float" orientation="portrait" xlink:type="simple"/></fig></tp:treatment-sec><ref-list><ref id="B1"><mixed-citation xmlns:xlink="http://www.w3.org/1999/xlink" xlink:type="simple"><person-group><name name-style="western"><surname>Campbell</surname><given-names>JM</given-names></name></person-group> (<year>1965</year>) <article-title>A revision of the Genus <italic>Charisius</italic> (Coleoptera: Alleculidae).</article-title><source>The Coleopterists Bulletin</source><volume>19</volume>: <fpage>43</fpage>–<lpage>56</lpage>.</mixed-citation></ref></ref-list></tp:taxon-treatment>
