# Supplementary material for: New species and records of Charisius Champion from Mexico and Central America (Coleoptera, Tenebrionidae, Alleculinae)
Source: Zookeys. 2014 Jun 12;(415):269–93. doi: 10.3897/zookeys.415.6794 (PMC4089826; doi:10.3897/zookeys.415.6794)
Supplement: XML Treatment for Charisius granulatus [file zookeys.415.6794-treatment5.xml]

<!DOCTYPE tp:taxon-treatment
  PUBLIC "-//TaxonX//DTD Taxonomic Treatment Publishing DTD v0 20100105//EN" "tax-treatment-NSO.dtd">
<tp:taxon-treatment xmlns:tp="http://www.plazi.org/taxpub"><tp:treatment-meta><mixed-citation publication-type="journal"><person-group><name><surname>Campbell</surname><given-names>J. M.</given-names></name></person-group><article-title>New species and records of <italic>Charisius</italic> Champion from Mexico and Central America (Coleoptera, Tenebrionidae, Alleculinae)</article-title><source>Zookeys</source><day>12</day><month>6</month><year>2014</year><volume>2014</volume><issue>415</issue><fpage>269</fpage><lpage>293</lpage><pub-id pub-id-type="doi">10.3897/zookeys.415.6794</pub-id></mixed-citation></tp:treatment-meta><tp:nomenclature><label>4.</label><tp:taxon-name>
                            <tp:taxon-name-part taxon-name-part-type="genus">Charisius</tp:taxon-name-part>
                            <tp:taxon-name-part taxon-name-part-type="species">granulatus</tp:taxon-name-part>
                            <object-id xmlns:xlink="http://www.w3.org/1999/xlink" content-type="zoobank" xlink:type="simple">http://zoobank.org/9DA0E160-6B50-440E-ACAF-BBDB641D6F5E</object-id>
                            <object-id xmlns:xlink="http://www.w3.org/1999/xlink" xlink:type="simple">http://species-id.net/wiki/Charisius_granulatus</object-id>
                        </tp:taxon-name><tp:taxon-status xmlns:xlink="http://www.w3.org/1999/xlink" xlink:type="simple">sp. n.</tp:taxon-status><xref ref-type="fig" rid="F1">Figs 6</xref><xref ref-type="fig" rid="F3">, 15</xref></tp:nomenclature><tp:treatment-sec sec-type="Description"><title>Description.</title><p>Dark reddish-brown; elytra yellow with broad basal, large medial, and smaller V-shaped piceous markings (<xref ref-type="fig" rid="F1">Fig. 6</xref>). Length 9.9–10.9 mm.</p><p>Head coarsely, densely, evenly punctate; punctures separated by average distance less than diameter of a puncture. Eyes moderate in size, mean ocular index of 5 specimens 35.4 (30–40).</p><p>Pronotum distinctly wider than long, mean pronotal index of 5 specimens 82.6, ranging from 81 to 84; surface microsculpture densely, coarsely granulate, opaque; punctures coarse (<xref ref-type="fig" rid="F3">Fig. 15</xref>), moderately dense, separated on center of disc by average distance equal to or slightly greater than diameter of a puncture, punctures becoming finer and distinctly more widely separated on sides of disc; sides straight, subparallel from base to apical fourth then convexly narrowed to apex; transverse groove broad, moderately deeply impressed, disc shallowly, but distinctly impressed along midline. Prosternum and hypomeron with a few widely scattered, moderately coarse punctures. Metaventrite normally elongate, length between meso- and metacoxae distinctly longer than length of mesocoxal cavity; surface finely, moderately sparsely punctate medially, punctures becoming coarser approaching sides. Ventrites with punctures fine; last two ventrites slightly more coarsely and densely punctate. Elytra with striae moderately impressed basally, becoming deeply impressed towards apex; strial interstices convex.</p><p>Male. Anterior tibiae not sexually modified; anterior tarsal claws each with 7–9 teeth. Ventrite five not impressed medially. Lobes of eighth sternum (<xref ref-type="fig" rid="F5">Fig. 21</xref>) broad, slightly curved medially, apices broadly, evenly rounded; apical and inner margins with row of very fine, short, dentiform setae; viewed laterally, lobes only slightly deflexed. Lobes of ninth sternum short, moderately broad, with apices evenly convex. Aedeagus with apicale (<xref ref-type="fig" rid="F6">Fig. 25</xref>) narrow, with sides narrowed from base to narrowly rounded apex; sides moderately strongly sinuate just before apex.</p><!--PageBreak--><p>Female. Anterior tarsal claws each with 7 teeth. Elytra with sutural margin and apex entire.</p></tp:treatment-sec><tp:treatment-sec sec-type="Types"><title>Types.</title><p>Holotype, male, with labels as follows: GUAT., Zac., 8 km N San Lorenzo, 10.VI.1993, 6700’, J. M.Campbell/ HOLOTYPE _ Charisius granulatus, desig. 2013, J.M.Campbell. The specimen is deposited in the CNCI.</p><p>Paratypes: two males and two females deposited in the collections of JEWC and JMCC.</p></tp:treatment-sec><tp:treatment-sec sec-type="Distribution and records"><title>Distribution and records.</title><p>This species is known only from the Departamentos of El Progresso and Zacapa in Guatemala.</p><p>GUATEMALA: El Progresso: above Los Albores, 8000 ft, 7–8.V.1991, E Giesbert (JMCC, JEWC) 2; 28–29 km N San Augustin, 7–8500 ft, 19–21.IV.1990, J. E. Wappes (JMCC, JEWC) 2. Zacapa: 8 km N San Lorenzo, 10.VI.1993, 6700 ft, JMC (CNCI) 1.</p></tp:treatment-sec><tp:treatment-sec sec-type="Etymology"><title>Etymology.</title><p>The species name granulatus is derived from the unique granulate microsculpture on the pronotal disc.</p></tp:treatment-sec><tp:treatment-sec sec-type="Remarks"><title>Remarks.</title><p>Adults of the species <italic><tp:taxon-name>Charisius granulatus</tp:taxon-name></italic> may be easily distinguished from those of all other species of <italic><tp:taxon-name>Charisius</tp:taxon-name></italic> in having the pronotum moderately densely, coarsely punctate with the surface between the punctures coarsely, densely granulate, opaque. The color pattern of the elytra (<xref ref-type="fig" rid="F1">Fig. 6</xref>) will readily distinguish adults of <italic><tp:taxon-name>Charisius granulatus</tp:taxon-name></italic> from those of <italic><tp:taxon-name>Charisius mexicanus</tp:taxon-name></italic> and the Chiapas population of <italic><tp:taxon-name>Charisius fasciatus</tp:taxon-name></italic>. Males differ from those of all other species of the fasciatus group in lacking any trace of an expansion on the inner surface of the anterior tibiae.</p></tp:treatment-sec><tp:treatment-sec><!--Section generated to contain objects referenced in tp:taxon-treatment.--><fig id="F1" position="float" orientation="portrait"><label>Figures 1–6.</label><caption><p>Dorsal habitus of species of <italic><tp:taxon-name>Charisius</tp:taxon-name></italic>: <bold>1</bold> <italic><tp:taxon-name>Charisius fasciatus</tp:taxon-name></italic>, from Tinijapa, 8 mi NE San Cristobal de las Casas, Chiapas, Mexico <bold>2</bold> <italic><tp:taxon-name>Charisius fasciatus</tp:taxon-name></italic>, from 8 km NE San Lorenzo, Zacapa, Guatemala <bold>3</bold> <italic><tp:taxon-name>Charisius fasciatus</tp:taxon-name></italic>, from Santa María, Quezaltenango, Guatemala <bold>4</bold> <italic><tp:taxon-name>Charisius picturatus</tp:taxon-name></italic>, from Route 190, 33.0 miles NW Oaxaca, Oaxaca, Mexico <bold>5</bold> <italic><tp:taxon-name>Charisius mexicanus</tp:taxon-name></italic>, from 8 km S Suchixtepec, Oaxaca, Mexico <bold>6</bold> <italic><tp:taxon-name>Charisius granulatus</tp:taxon-name></italic>, from 29 km N San Augustín, El Progresso, Guatemala.</p></caption><graphic xmlns:xlink="http://www.w3.org/1999/xlink" xlink:href="zookeys-415-269-g001.jpg" position="float" orientation="portrait" xlink:type="simple"/></fig><fig id="F3" position="float" orientation="portrait"><label>Figures 13–15.</label><caption><p>Pronotum of species of <italic><tp:taxon-name>Charisius</tp:taxon-name></italic>: <bold>13</bold> <italic><tp:taxon-name>Charisius fasciatus</tp:taxon-name></italic> <bold>14</bold> <italic><tp:taxon-name>Charisius mexicanus</tp:taxon-name></italic> <bold>15</bold> <italic><tp:taxon-name>Charisius granulatus</tp:taxon-name></italic> <bold>16</bold> Head and pronotum of <italic><tp:taxon-name>Charisius salvini</tp:taxon-name></italic>.</p></caption><graphic xmlns:xlink="http://www.w3.org/1999/xlink" xlink:href="zookeys-415-269-g003.jpg" position="float" orientation="portrait" xlink:type="simple"/></fig><fig id="F5" position="float" orientation="portrait"><label>Figures 21–24.</label><caption><p>Ventral view of lobes of male eighth and ninth sterna of species of <italic><tp:taxon-name>Charisius</tp:taxon-name></italic>: <bold>21</bold> <italic><tp:taxon-name>Charisius granulatus</tp:taxon-name></italic> <bold>22</bold> <italic><tp:taxon-name>Charisius subalatus</tp:taxon-name></italic> <bold>23</bold> <italic><tp:taxon-name>Charisius howdenorum</tp:taxon-name></italic> <bold>24</bold> <italic><tp:taxon-name>Charisius punctatus</tp:taxon-name></italic>.</p></caption><graphic xmlns:xlink="http://www.w3.org/1999/xlink" xlink:href="zookeys-415-269-g005.jpg" position="float" orientation="portrait" xlink:type="simple"/></fig><fig id="F6" position="float" orientation="portrait"><label>Figures 25–28.</label><caption><p>Apicale of aedeagus of species of <italic><tp:taxon-name>Charisius</tp:taxon-name></italic>; left, ventral view; right, lateral view <bold>25</bold> <italic><tp:taxon-name>Charisius granulatus</tp:taxon-name></italic> <bold>26</bold> <italic><tp:taxon-name>Charisius subalatus</tp:taxon-name></italic> <bold>27</bold> <italic><tp:taxon-name>Charisius howdenorum</tp:taxon-name></italic>; <bold>28</bold> <italic><tp:taxon-name>Charisius punctatus</tp:taxon-name></italic>.</p></caption><graphic xmlns:xlink="http://www.w3.org/1999/xlink" xlink:href="zookeys-415-269-g006.jpg" position="float" orientation="portrait" xlink:type="simple"/></fig></tp:treatment-sec></tp:taxon-treatment>
