# Supplementary material for: New species and records of Charisius Champion from Mexico and Central America (Coleoptera, Tenebrionidae, Alleculinae)
Source: Zookeys. 2014 Jun 12;(415):269–93. doi: 10.3897/zookeys.415.6794 (PMC4089826; doi:10.3897/zookeys.415.6794)
Supplement: XML Treatment for Charisius apterus [file zookeys.415.6794-treatment6.xml]

<!DOCTYPE tp:taxon-treatment
  PUBLIC "-//TaxonX//DTD Taxonomic Treatment Publishing DTD v0 20100105//EN" "tax-treatment-NSO.dtd">
<tp:taxon-treatment xmlns:tp="http://www.plazi.org/taxpub"><tp:treatment-meta><mixed-citation publication-type="journal"><person-group><name><surname>Campbell</surname><given-names>J. M.</given-names></name></person-group><article-title>New species and records of <italic>Charisius</italic> Champion from Mexico and Central America (Coleoptera, Tenebrionidae, Alleculinae)</article-title><source>Zookeys</source><day>12</day><month>6</month><year>2014</year><volume>2014</volume><issue>415</issue><fpage>269</fpage><lpage>293</lpage><pub-id pub-id-type="doi">10.3897/zookeys.415.6794</pub-id></mixed-citation></tp:treatment-meta><tp:nomenclature><label>5.</label><tp:taxon-name>
                            <tp:taxon-name-part taxon-name-part-type="genus">Charisius</tp:taxon-name-part>
                            <tp:taxon-name-part taxon-name-part-type="species">apterus</tp:taxon-name-part>
                            <object-id xmlns:xlink="http://www.w3.org/1999/xlink" content-type="zoobank" xlink:type="simple">http://zoobank.org/C6B07DD8-B980-4E47-9D7E-D2AE5FC1F67C</object-id>
                            <object-id xmlns:xlink="http://www.w3.org/1999/xlink" xlink:type="simple">http://species-id.net/wiki/Charisius_apterus</object-id>
                        </tp:taxon-name><tp:taxon-status xmlns:xlink="http://www.w3.org/1999/xlink" xlink:type="simple">sp. n.</tp:taxon-status><xref ref-type="fig" rid="F2">Figs 7</xref><xref ref-type="fig" rid="F4">, 20</xref></tp:nomenclature><tp:treatment-sec sec-type="Description"><title>Description.</title><p>Dark reddish-brown; elytron yellow with extensive brunneous markings as follows: moderately broad, transverse bands across basal fourth and across middle; narrow, jagged band across apical fourth and extreme apical portion; suture brunneous (<xref ref-type="fig" rid="F2">Fig. 7</xref>). Length 9.8 mm.</p><!--PageBreak--><!--PageBreak--><p>Head coarsely, densely punctate, punctures separated by distance distinctly less than diameter of a puncture. Eyes small, widely separated dorsally, ocular index of female holotype 47. Pronotum slightly wider than long, PI of holotype 88; surface with microsculpture finely, uniformly granulate, not shining; moderately densely and coarsely punctate, punctures separated by distance slightly greater than diameter of a puncture; punctures evenly distributed except becoming sparser on narrow band at anterior lateral angles of pronotum; sides distinctly convex, widest at apical third, distinctly narrowed towards base; transverse groove broad, shallowly impressed; midline broadly, shallowly impressed on basal half.</p><p>Prosternum and hypomeron sparsely, finely punctate; postcoxal extension of sides of pronotum with row of coarse, moderately shallow impressions. Metaventrite short, length between meso- and metacoxae subequal in length to length of mesocoxal cavity; moderately coarsely and densely, evenly punctate. Abdomen with basal three ventrites with a few scattered, fine punctures; apical two ventrites more densely punctate with punctures separated by distance approximately two to three times diameter of puncture. Elytra 3.2 times longer than pronotum (in unique holotype) <!--PageBreak-->with striae shallowly, evenly impressed throughout; strial punctures coarse, narrowly separated along striae; intervals slightly convex. Wings reduced, flightless.</p><p>Male. Unknown.</p><p>Female. Anterior tarsal claws each with 6 teeth. Elytra with sutural margin near apex and apex emarginate as in <xref ref-type="fig" rid="F4">Fig. 20</xref>. Fifth visible sternite broadly, shallowly impressed medially.</p></tp:treatment-sec><tp:treatment-sec sec-type="Type"><title>Type.</title><p>Holotype, female with labels as follows: MEX. OAXACA, 2 mi. S Cerro Pelon, 03 JUL 1982, 8-9000 ft. MA Ivie colr./ Holotype _, Charisius apterus, desig. 2013, JM Campbell. The holotype is deposited in the collection of the University of Montana.</p></tp:treatment-sec><tp:treatment-sec sec-type="Distribution and records"><title>Distribution and records.</title><p><italic><tp:taxon-name>Charisius apterus</tp:taxon-name></italic> is known only from the type locality in Oaxaca, Mexico.</p></tp:treatment-sec><tp:treatment-sec sec-type="Etymology"><title>Etymology.</title><p>The species name apterus is derived from the species having the flight wings reduced to short stubs.</p></tp:treatment-sec><tp:treatment-sec sec-type="Remarks"><title>Remarks.</title><p>Adults of this remarkable flightless species can be easily distinguished from those of all other species of <italic><tp:taxon-name>Charisius</tp:taxon-name></italic> except <italic><tp:taxon-name>Charisius subalatus</tp:taxon-name></italic> by having the wings shorter than the elytra and the associated reduction in length of the metaventrite. The female holotype differs from specimens of <italic><tp:taxon-name>Charisius subalatus</tp:taxon-name></italic> by the distinctive elytral markings (<xref ref-type="fig" rid="F2">Fig. 7</xref>) and by the unusual modifications of the elytral apices (<xref ref-type="fig" rid="F4">Fig. 20</xref>). Other than the reduced wings and modified elytral apices of the female, the species is readily assigned to <italic><tp:taxon-name>Charisius</tp:taxon-name></italic> by the fact that the body is completely glabrous dorsally, the pronotum has a distinct, transverse depression across the base, and the antennae are elongate with the apical segments at least 2 times longer than wide.</p></tp:treatment-sec><tp:treatment-sec><!--Section generated to contain objects referenced in tp:taxon-treatment.--><fig id="F2" position="float" orientation="portrait"><label>Figures 7–12.</label><caption><p>Dorsal habitus of species of <italic><tp:taxon-name>Charisius</tp:taxon-name></italic>. <bold>7</bold> <italic><tp:taxon-name>Charisius apterus</tp:taxon-name></italic>, from 2 mi. S Cerro Pelon, Oaxaca, Mexico <bold>8</bold> <italic><tp:taxon-name>Charisius subalatus</tp:taxon-name></italic>, from Miramundo, Jalapa, Guatemala <bold>9</bold> <italic><tp:taxon-name>Charisius zunilensis</tp:taxon-name></italic>, from 6 mi N San Lorenzo, Zacapa, Guatemala <bold>10</bold> <italic><tp:taxon-name>Charisius howdenorum</tp:taxon-name></italic>, from Tinijapa, 8 mi. NE San Cristobal de las Casas, Chiapas, Mexico <bold>11</bold> <italic><tp:taxon-name>Charisius salvini</tp:taxon-name></italic>, from Finca Florencia, Sacatepequez, Guatemala <bold>12</bold> <italic><tp:taxon-name>Charisius punctatus</tp:taxon-name></italic>, from San Lorenzo, Zacapa, Guatemala.</p></caption><graphic xmlns:xlink="http://www.w3.org/1999/xlink" xlink:href="zookeys-415-269-g002.jpg" position="float" orientation="portrait" xlink:type="simple"/></fig><fig id="F4" position="float" orientation="portrait"><label>Figures 17–20.</label><caption><p>Ventral view of species of <italic><tp:taxon-name>Charisius</tp:taxon-name></italic>: <bold>17</bold> <italic><tp:taxon-name>Charisius fasciatus</tp:taxon-name></italic> <bold>18</bold> <italic><tp:taxon-name>Charisius subapterus</tp:taxon-name></italic> <bold>19</bold> elytral striae of <italic><tp:taxon-name>Charisius howdenorum</tp:taxon-name></italic> <bold>20</bold> apex of female elytra of <italic><tp:taxon-name>Charisius apterus</tp:taxon-name></italic>.</p></caption><graphic xmlns:xlink="http://www.w3.org/1999/xlink" xlink:href="zookeys-415-269-g004.jpg" position="float" orientation="portrait" xlink:type="simple"/></fig></tp:treatment-sec></tp:taxon-treatment>
