# Supplementary material for: New species and records of Charisius Champion from Mexico and Central America (Coleoptera, Tenebrionidae, Alleculinae)
Source: Zookeys. 2014 Jun 12;(415):269–93. doi: 10.3897/zookeys.415.6794 (PMC4089826; doi:10.3897/zookeys.415.6794)
Supplement: XML Treatment for Charisius zunilensis [file zookeys.415.6794-treatment8.xml]

<!DOCTYPE tp:taxon-treatment
  PUBLIC "-//TaxonX//DTD Taxonomic Treatment Publishing DTD v0 20100105//EN" "tax-treatment-NSO.dtd">
<tp:taxon-treatment xmlns:tp="http://www.plazi.org/taxpub"><tp:treatment-meta><mixed-citation publication-type="journal"><person-group><name><surname>Campbell</surname><given-names>J. M.</given-names></name></person-group><article-title>New species and records of <italic>Charisius</italic> Champion from Mexico and Central America (Coleoptera, Tenebrionidae, Alleculinae)</article-title><source>Zookeys</source><day>12</day><month>6</month><year>2014</year><volume>2014</volume><issue>415</issue><fpage>269</fpage><lpage>293</lpage><pub-id pub-id-type="doi">10.3897/zookeys.415.6794</pub-id></mixed-citation></tp:treatment-meta><tp:nomenclature><label>7.</label><tp:taxon-name>
                            <tp:taxon-name-part taxon-name-part-type="genus">Charisius</tp:taxon-name-part>
                            <tp:taxon-name-part taxon-name-part-type="species">zunilensis</tp:taxon-name-part>
                            <object-id xmlns:xlink="http://www.w3.org/1999/xlink" xlink:type="simple">http://species-id.net/wiki/Charisius_zunilensis</object-id>
                        </tp:taxon-name><tp:taxon-authority>Champion</tp:taxon-authority><xref ref-type="fig" rid="F2">Fig. 9</xref><tp:nomenclature-citation-list><tp:nomenclature-citation><tp:taxon-name>Charisius zunilensis</tp:taxon-name><comment><xref ref-type="bibr" rid="B2">Champion (1888</xref>: p. 422, pl. 19, fig. 14); <xref ref-type="bibr" rid="B1">Campbell (1965</xref>: p. 50, Figs 6, 12).</comment></tp:nomenclature-citation><tp:nomenclature-citation><tp:taxon-name>Charisius interstitialis</tp:taxon-name><comment><xref ref-type="bibr" rid="B2">Champion (1888</xref>: p. 422); <xref ref-type="bibr" rid="B1">Campbell (1965</xref>: p. 50) [Syn. n.].</comment></tp:nomenclature-citation><tp:nomenclature-citation><tp:taxon-name>Charisius floridanus</tp:taxon-name><comment><xref ref-type="bibr" rid="B5">Linell (1901</xref>: p. 184); <xref ref-type="bibr" rid="B1">Campbell (1965</xref>: p. 51).</comment></tp:nomenclature-citation></tp:nomenclature-citation-list></tp:nomenclature><tp:treatment-sec sec-type="Types"><title>Types.</title><p>Lectotype, male, Cerro Zunil, 4,000–5000 feet, Guatemala (<xref ref-type="bibr" rid="B1">Campbell 1965</xref>, p. 50). The type of <italic><tp:taxon-name>Charisius interstitialis</tp:taxon-name></italic> is a lectotype, male, from Jalapa, Mexico. These lectotypes are in the collection of the BMNH. The holotype of <italic><tp:taxon-name>Charisius floridanus</tp:taxon-name></italic> is type 4174 in the USNM.</p></tp:treatment-sec><tp:treatment-sec sec-type="Distribution and records"><title>Distribution and records.</title><p>The species is now known from the Mexican state of Veracruz south to Honduras. It is common and widely distributed in the highlands of Guatemala and southern Mexico. The species has been collected at elevations ranging from 1500 to 2500 m.</p><p>GUATEMALA: Baja Verapaz: km 4.1 Chilasco Rd., 4.VI.1993, JMC (JMCC) 1; 6.5 km W Chilasco, 1600 m, 22.V.1991, R Anderson (CMNC) 6; 6.5 km W Chilasco, 19.VI.1993, 1800 m, JMC (JMCC) 2; 7.8 km W Chilasco, 1700 m, 24.V.1991, H &amp; A Howden (CMNC) 2; 8.6 km W Chilasco, 1500 m, 24.V.1991, R Anderson (CMNC) 3; 8 km S Purulhá, 1600 m, 25 &amp; 29.V.1991, H &amp; A Howden (CMNC) 2; 127.6 km S Purulhá, 1500 m, 21.V.1991, R Anderson (CMNC) 1; border of departments of Chimaltenango and Sololá, near Los Robles, 6000 ft, 12.IX.1965, JMC (JMCC) 1. Guatemala: Guatemala City, Cerro Alux, 2200 m, 9.VI.1991, R Anderson (CMNC) 1. Quezaltenango: Santa María, 18.V.1966, 5,000 ft, JMC (JMCC) 1; 2 km N Santa María, near tunnel, 5500 ft, 10.VII.1965, 25–27, VIII.1965, 24.X.1965, JMC (CNCI, JMCC) 5; Volcán de Chicabal, 2100 m, 25.VIII.1965, JMC (CNCI) 1; 5.4 km SE Zunil, 2200 m, 19.VI.1993, R Anderson (CMNC) 1. Sacatepequez: Finca Florencia, 24.VI.1993, JMC (JMCC) 1. San Marcos: 20 km. W San Marcos, 2200 m, 3.X.1965, JMC (JMCC) 2; 8 km NE San Rafael Pie de la Cuesta, 2000 m, 4.VI.1966, JMC (CNCI, JMCC) 2. Suchitepequez: 5 km S Santiago Atitlan, 1500 m, 29.VIII.1965, JMC (JMCC) 1; Zunilito, 2 km N Finca Colimas, 6000 ft, 28.IV.1966, 6.V.1966, JMC (CNCI, JMCC) 7; 10 km NE Yepocapa, 8000 ft, 29.V.1966, JMC (JMCC) 1. Zacapa: San Lorenzo, Sierra de las Minas, 1740 m, 9–17.VII.1986, JMC (CNCI) 17; same locality, 7.VII.1986, L LeSage (CNCI) 1; same locality, 17–18.VI.1993, JMC (CNCI, JMCC) 7; 3 km NE San Lorenzo, Sierra de las Minas, 1800 m, 6.VII.1986, JMC (CNCI) 7; 5–8 km N San Lorenzo, 1900–2000 m, 10.VI.1993, H &amp; A Howden (CMNC) 1; 5 mi N San Lorenzo, 12.VII.1986, JMC (JMCC) 3; 6 km N Lorenzo, 17.VI.1983, 6500 ft, JMC (CNCI, JMC) 6; 8 km NE San Lorenzo, 2100 m, 18.VII.1986, JMC (CNCI) 3; 8 km N San Lorenzo, 10.VI.1993, 6700 ft, JMC (CNCI, JMCC) 11.</p><!--PageBreak--><!--PageBreak--><p>HONDURAS: Francisco Morazán: 30 km E Tegucigalpa, Cerro Uyuca, 1800 m, 19.V.1994, H &amp; A Howden (CMNC) 3; La Tigra Nat. Pk., NE Tegucigalpa, 1900 m, 4.VI.1994, H &amp; A Howden (CMNC) 2; 10 km W Zamorano, Cerro Uyuca, 1950 m, 18.VIII.-2.IX.1994, S &amp; J Peck (CMNC) 2.</p><p>MEXICO: Chiapas: 20 km N Bochil, Yerba Buena, 5700 ft, 8.VI.1969, JMC (CNCI) 1; 5 mi SW El Bosque, 4.VII.1969, Campbell &amp; Bright (CNCI) 1; San Cristobal de las Casas, 17.V.1990, H &amp; A Howden (CMNC) 1; 5 mi W San Cristobal, 19.V.1969, JMC (CNCI) 1; 8 mi NE San Cristobal, Tinijapa, 18.V.1969, 26.V.1969, JMC (CNCI, JMCC) 16; 8 mi NE San Cristobal, 28.VI.1969, JMC (CNCI) 4; 11 mi NE San Cristobal, 8.V.1969, HF Howden (CMNC) 1; 15 km SE San Cristobal, 11.VI.1989, H Howden (CMNC) 1. Veracruz: 7 km E Huatusco, 22.VI-2.VII.1983, 1250 m, S Peck (CMNC) 1; Jalapa, JT Mason (AMNH) 1.</p></tp:treatment-sec><tp:treatment-sec sec-type="Remarks"><title>Remarks.</title><p><italic><tp:taxon-name>Charisius zunilensis</tp:taxon-name></italic> was previously known from only a few specimens collected on the Cerro Zunil near Quetzaltenango, Guatemala and <italic><tp:taxon-name>Charisius interstitialis</tp:taxon-name></italic> was known only from a few specimens collected at Jalapa, Veracruz, Mexico. In my previous revision of the genus (<xref ref-type="bibr" rid="B1">1965</xref>), I suggested that the two species could by synonyms, but delayed placing one of them in synonymy until additional material was available. Based on the new records cited below, there is little doubt that only one species is at hand.</p><p>There is considerable variation in the development of the microsculpture on the head and pronotum of this species ranging from almost completely lacking to moderately coarsely and densely granulate, and in the density and coarseness of punctation between the eyes and on the center of the pronotum. However, all degrees of variation can be found in specimens from throughout the range so there is no justification for recognizing more than one species. Most adults of this species were collected by beating dead leaves, particularly of oak trees and coffee shade trees.</p></tp:treatment-sec><tp:treatment-sec><!--Section generated to contain objects referenced in tp:taxon-treatment.--><fig id="F2" position="float" orientation="portrait"><label>Figures 7–12.</label><caption><p>Dorsal habitus of species of <italic><tp:taxon-name>Charisius</tp:taxon-name></italic>. <bold>7</bold> <italic><tp:taxon-name>Charisius apterus</tp:taxon-name></italic>, from 2 mi. S Cerro Pelon, Oaxaca, Mexico <bold>8</bold> <italic><tp:taxon-name>Charisius subalatus</tp:taxon-name></italic>, from Miramundo, Jalapa, Guatemala <bold>9</bold> <italic><tp:taxon-name>Charisius zunilensis</tp:taxon-name></italic>, from 6 mi N San Lorenzo, Zacapa, Guatemala <bold>10</bold> <italic><tp:taxon-name>Charisius howdenorum</tp:taxon-name></italic>, from Tinijapa, 8 mi. NE San Cristobal de las Casas, Chiapas, Mexico <bold>11</bold> <italic><tp:taxon-name>Charisius salvini</tp:taxon-name></italic>, from Finca Florencia, Sacatepequez, Guatemala <bold>12</bold> <italic><tp:taxon-name>Charisius punctatus</tp:taxon-name></italic>, from San Lorenzo, Zacapa, Guatemala.</p></caption><graphic xmlns:xlink="http://www.w3.org/1999/xlink" xlink:href="zookeys-415-269-g002.jpg" position="float" orientation="portrait" xlink:type="simple"/></fig></tp:treatment-sec><ref-list><ref id="B2"><mixed-citation xmlns:xlink="http://www.w3.org/1999/xlink" xlink:type="simple"><person-group><name name-style="western"><surname>Champion</surname><given-names>GC</given-names></name></person-group> (<year>1888</year>) <chapter-title>Family Cistelidae.</chapter-title> In: <person-group><name name-style="western"><surname>Godman</surname><given-names>FD</given-names></name><name name-style="western"><surname>Salvin</surname><given-names>O</given-names></name></person-group> (<role>Eds</role>) <source>Biologia Centrali-Americana. Insecta Coleoptera</source>. <volume>Vol. IV</volume>, pt. 1, <fpage>385</fpage>–<lpage>465</lpage>, <comment>pls 17–21</comment>.</mixed-citation></ref><ref id="B1"><mixed-citation xmlns:xlink="http://www.w3.org/1999/xlink" xlink:type="simple"><person-group><name name-style="western"><surname>Campbell</surname><given-names>JM</given-names></name></person-group> (<year>1965</year>) <article-title>A revision of the Genus <italic>Charisius</italic> (Coleoptera: Alleculidae).</article-title><source>The Coleopterists Bulletin</source><volume>19</volume>: <fpage>43</fpage>–<lpage>56</lpage>.</mixed-citation></ref><ref id="B5"><mixed-citation xmlns:xlink="http://www.w3.org/1999/xlink" xlink:type="simple"><person-group><name name-style="western"><surname>Linell</surname><given-names>M</given-names></name></person-group> (<year>1901</year>) <article-title>Descriptions of some new species of North American heteromerous Coleoptera.</article-title><source>Proceedings of the Entomological Society of Washington</source><volume>4</volume>: <fpage>180</fpage>–<lpage>186</lpage>.</mixed-citation></ref></ref-list></tp:taxon-treatment>
