# Supplementary material for: New species and records of Charisius Champion from Mexico and Central America (Coleoptera, Tenebrionidae, Alleculinae)
Source: Zookeys. 2014 Jun 12;(415):269–93. doi: 10.3897/zookeys.415.6794 (PMC4089826; doi:10.3897/zookeys.415.6794)
Supplement: XML Treatment for Charisius howdenorum [file zookeys.415.6794-treatment9.xml]

<!DOCTYPE tp:taxon-treatment
  PUBLIC "-//TaxonX//DTD Taxonomic Treatment Publishing DTD v0 20100105//EN" "tax-treatment-NSO.dtd">
<tp:taxon-treatment xmlns:tp="http://www.plazi.org/taxpub"><tp:treatment-meta><mixed-citation publication-type="journal"><person-group><name><surname>Campbell</surname><given-names>J. M.</given-names></name></person-group><article-title>New species and records of <italic>Charisius</italic> Champion from Mexico and Central America (Coleoptera, Tenebrionidae, Alleculinae)</article-title><source>Zookeys</source><day>12</day><month>6</month><year>2014</year><volume>2014</volume><issue>415</issue><fpage>269</fpage><lpage>293</lpage><pub-id pub-id-type="doi">10.3897/zookeys.415.6794</pub-id></mixed-citation></tp:treatment-meta><tp:nomenclature><label>8.</label><tp:taxon-name>
                            <tp:taxon-name-part taxon-name-part-type="genus">Charisius</tp:taxon-name-part>
                            <tp:taxon-name-part taxon-name-part-type="species">howdenorum</tp:taxon-name-part>
                            <object-id xmlns:xlink="http://www.w3.org/1999/xlink" content-type="zoobank" xlink:type="simple">http://zoobank.org/771CBAF4-8CED-41A2-B9FD-62783030C62D</object-id>
                            <object-id xmlns:xlink="http://www.w3.org/1999/xlink" xlink:type="simple">http://species-id.net/wiki/Charisius_howdenorum</object-id>
                        </tp:taxon-name><tp:taxon-status xmlns:xlink="http://www.w3.org/1999/xlink" xlink:type="simple">sp. n.</tp:taxon-status><xref ref-type="fig" rid="F2">Figs 10</xref><xref ref-type="fig" rid="F4">, 19</xref><xref ref-type="fig" rid="F5">, 23</xref><xref ref-type="fig" rid="F6">, 27</xref></tp:nomenclature><tp:treatment-sec sec-type="Description"><title>Description.</title><p>Dark reddish-brown to dark brown (<xref ref-type="fig" rid="F2">Fig. 10</xref>); antennae and legs slightly paler than body; elytra without markings. Length 6.5–8.6 mm.</p><p>Head moderately coarsely, densely, evenly punctate on vertex; punctures separated by average distance less than diameter of a puncture. Eyes moderate in size, mean OI of 10 specimens 43.9 (range 41–47). Pronotum distinctly wider than long, mean PI of 10 specimens 82.6, ranging from 77 to 86; surface with microsculpture moderately coarse, granulate, only slightly shining; punctures moderately coarse, moderately dense, separated on center of disc by average distance equal to or slightly greater than diameter of a puncture, punctures finer, distinctly sparser on sides; sides straight or slightly sinuate on basal two-thirds, then evenly, convexly narrowed to apex; con<!--PageBreak-->vex, widest near middle then evenly narrowed to base and apex; disc often faintly impressed along midline. Prosternum and hypomeron moderately sparsely, coarsely, irregularly punctate; punctures separated by distance greater than diameter of a puncture. Metaventrite finely, moderately densely punctate medially in male; punctures becoming coarser approaching sides; finely and sparsely punctate medially in female. Abdomen with fine, scattered punctures on basal three ventrites, last two visible ventrites more coarsely and slightly more densely punctate. Elytra (<xref ref-type="fig" rid="F4">Fig. 19</xref>) with striae unimpressed; strial interstices flat.</p><p>Male. Anterior tibia not widened on inner side. Fifth ventrite unimpressed medially. Lobes of eighth sternum (<xref ref-type="fig" rid="F5">Fig. 23</xref>) broad, straight, apices evenly convex; viewed laterally, lobes slightly deflexed apically. Lobes of ninth sternum short, moderately broad, with apices broadly convex. Aedeagus with apicale (<xref ref-type="fig" rid="F6">Fig. 27</xref>) moderately narrow; sides narrowed from base to near middle then subparallel to evenly convex apex; viewed laterally, apicale straight, basale 3.2–3.3 times longer than apicale.</p><p>Female. Elytra with sutural margin and apex entire.</p></tp:treatment-sec><tp:treatment-sec sec-type="Types"><title>Types.</title><p>Holotype, male, with labels as follows: MEX., Tinijapa, 8 km NE San Cristobal, Chis., V.26.1969, J. M. Campbell/ HOLOTYPE _, Charisius howdenorum, desig. 2013, J.M.Campbell. The specimen is deposited in the CNCI.</p><p>Paratypes, 23 in the CNCI the CMNC and JMCC.</p><p>MEXICO: Chiapas: 5 mi W San Cristobal de las Casas, 19.V.1969, JMC (CNCI) 1; 8 mi NE San Cristobal, 26–28.VI.1969, JMC (CNCI, JMCC) 5; 11 mi NE San Cristobal, 18.V.1969, HF Howden (CMNC) 1; Tinijapa, 8 mi NE San Cristobal, 26.V.1969 JMC (CNCI, JMCC) 11; nr. Tinijapa, 8 km NE San Cristobal, 18.V.1969, JMC (CMNC, JMCC) 6.</p></tp:treatment-sec><tp:treatment-sec sec-type="Etymology"><title>Etymology.</title><p>This species is named in honor of Dr. Henry and Anne Howden, Canadian Museum of Nature, Alymer, Quebec, Canada who have facilitated several of my trips to Mexico and Guatemala; and have collected many of the specimens described in this paper.</p></tp:treatment-sec><tp:treatment-sec sec-type="Remarks"><title>Remarks.</title><p>Adults of <italic><tp:taxon-name>Charisius howdenorum</tp:taxon-name></italic> are similar to those of <italic><tp:taxon-name>Charisius zunilensis</tp:taxon-name></italic>, but differ most noticeably in having the elytral striae unimpressed between the strial punctures (<xref ref-type="fig" rid="F4">Fig. 19</xref>). They also differ in being somewhat darker in color, in having the pronotum less shining with the microsculpture distinctly more coarsely and densely granulate, and, in the males, the metaventrite is finely, but distinctly more densely punctate medially. There is little difference between the male terminalia of the two species.</p></tp:treatment-sec><tp:treatment-sec><!--Section generated to contain objects referenced in tp:taxon-treatment.--><fig id="F2" position="float" orientation="portrait"><label>Figures 7–12.</label><caption><p>Dorsal habitus of species of <italic><tp:taxon-name>Charisius</tp:taxon-name></italic>. <bold>7</bold> <italic><tp:taxon-name>Charisius apterus</tp:taxon-name></italic>, from 2 mi. S Cerro Pelon, Oaxaca, Mexico <bold>8</bold> <italic><tp:taxon-name>Charisius subalatus</tp:taxon-name></italic>, from Miramundo, Jalapa, Guatemala <bold>9</bold> <italic><tp:taxon-name>Charisius zunilensis</tp:taxon-name></italic>, from 6 mi N San Lorenzo, Zacapa, Guatemala <bold>10</bold> <italic><tp:taxon-name>Charisius howdenorum</tp:taxon-name></italic>, from Tinijapa, 8 mi. NE San Cristobal de las Casas, Chiapas, Mexico <bold>11</bold> <italic><tp:taxon-name>Charisius salvini</tp:taxon-name></italic>, from Finca Florencia, Sacatepequez, Guatemala <bold>12</bold> <italic><tp:taxon-name>Charisius punctatus</tp:taxon-name></italic>, from San Lorenzo, Zacapa, Guatemala.</p></caption><graphic xmlns:xlink="http://www.w3.org/1999/xlink" xlink:href="zookeys-415-269-g002.jpg" position="float" orientation="portrait" xlink:type="simple"/></fig><fig id="F4" position="float" orientation="portrait"><label>Figures 17–20.</label><caption><p>Ventral view of species of <italic><tp:taxon-name>Charisius</tp:taxon-name></italic>: <bold>17</bold> <italic><tp:taxon-name>Charisius fasciatus</tp:taxon-name></italic> <bold>18</bold> <italic><tp:taxon-name>Charisius subapterus</tp:taxon-name></italic> <bold>19</bold> elytral striae of <italic><tp:taxon-name>Charisius howdenorum</tp:taxon-name></italic> <bold>20</bold> apex of female elytra of <italic><tp:taxon-name>Charisius apterus</tp:taxon-name></italic>.</p></caption><graphic xmlns:xlink="http://www.w3.org/1999/xlink" xlink:href="zookeys-415-269-g004.jpg" position="float" orientation="portrait" xlink:type="simple"/></fig><fig id="F5" position="float" orientation="portrait"><label>Figures 21–24.</label><caption><p>Ventral view of lobes of male eighth and ninth sterna of species of <italic><tp:taxon-name>Charisius</tp:taxon-name></italic>: <bold>21</bold> <italic><tp:taxon-name>Charisius granulatus</tp:taxon-name></italic> <bold>22</bold> <italic><tp:taxon-name>Charisius subalatus</tp:taxon-name></italic> <bold>23</bold> <italic><tp:taxon-name>Charisius howdenorum</tp:taxon-name></italic> <bold>24</bold> <italic><tp:taxon-name>Charisius punctatus</tp:taxon-name></italic>.</p></caption><graphic xmlns:xlink="http://www.w3.org/1999/xlink" xlink:href="zookeys-415-269-g005.jpg" position="float" orientation="portrait" xlink:type="simple"/></fig><fig id="F6" position="float" orientation="portrait"><label>Figures 25–28.</label><caption><p>Apicale of aedeagus of species of <italic><tp:taxon-name>Charisius</tp:taxon-name></italic>; left, ventral view; right, lateral view <bold>25</bold> <italic><tp:taxon-name>Charisius granulatus</tp:taxon-name></italic> <bold>26</bold> <italic><tp:taxon-name>Charisius subalatus</tp:taxon-name></italic> <bold>27</bold> <italic><tp:taxon-name>Charisius howdenorum</tp:taxon-name></italic>; <bold>28</bold> <italic><tp:taxon-name>Charisius punctatus</tp:taxon-name></italic>.</p></caption><graphic xmlns:xlink="http://www.w3.org/1999/xlink" xlink:href="zookeys-415-269-g006.jpg" position="float" orientation="portrait" xlink:type="simple"/></fig></tp:treatment-sec></tp:taxon-treatment>
