# Supplementary material for: New species and records of Charisius Champion from Mexico and Central America (Coleoptera, Tenebrionidae, Alleculinae)
Source: Zookeys. 2014 Jun 12;(415):269–93. doi: 10.3897/zookeys.415.6794 (PMC4089826; doi:10.3897/zookeys.415.6794)
Supplement: XML Treatment for Charisius salvini [file zookeys.415.6794-treatment10.xml]

<!DOCTYPE tp:taxon-treatment
  PUBLIC "-//TaxonX//DTD Taxonomic Treatment Publishing DTD v0 20100105//EN" "tax-treatment-NSO.dtd">
<tp:taxon-treatment xmlns:tp="http://www.plazi.org/taxpub"><tp:treatment-meta><mixed-citation publication-type="journal"><person-group><name><surname>Campbell</surname><given-names>J. M.</given-names></name></person-group><article-title>New species and records of <italic>Charisius</italic> Champion from Mexico and Central America (Coleoptera, Tenebrionidae, Alleculinae)</article-title><source>Zookeys</source><day>12</day><month>6</month><year>2014</year><volume>2014</volume><issue>415</issue><fpage>269</fpage><lpage>293</lpage><pub-id pub-id-type="doi">10.3897/zookeys.415.6794</pub-id></mixed-citation></tp:treatment-meta><tp:nomenclature><label>9.</label><tp:taxon-name>
                            <tp:taxon-name-part taxon-name-part-type="genus">Charisius</tp:taxon-name-part>
                            <tp:taxon-name-part taxon-name-part-type="species">salvini</tp:taxon-name-part>
                            <object-id xmlns:xlink="http://www.w3.org/1999/xlink" xlink:type="simple">http://species-id.net/wiki/Charisius_salvini</object-id>
                        </tp:taxon-name><tp:taxon-authority>Champion</tp:taxon-authority><xref ref-type="fig" rid="F2">Figs 11</xref><xref ref-type="fig" rid="F3">, 16</xref><tp:nomenclature-citation-list><tp:nomenclature-citation><tp:taxon-name>Charisius salvini</tp:taxon-name><comment><xref ref-type="bibr" rid="B2">Champion (1888</xref>: p. 423, pl. 19, fig. 15); <xref ref-type="bibr" rid="B1">Campbell (1965</xref>: 52, Figs 5, 14).</comment></tp:nomenclature-citation></tp:nomenclature-citation-list></tp:nomenclature><tp:treatment-sec sec-type="Type"><title>Type.</title><p>Lectotype, male, Calderas, Guatemala (<xref ref-type="bibr" rid="B1">Campbell 1965</xref>: 52). The specimen is in the BMNH.</p></tp:treatment-sec><tp:treatment-sec sec-type="Distribution and Records"><title>Distribution and Records.</title><p><italic><tp:taxon-name>Charisius salvini</tp:taxon-name></italic> was previously known from the highlands of southeastern and southcentral Guatemala. The species is now known to be widespread in Guatemala and is reported from El Salvador, Honduras and Nicaragua at elevations between 1340 and 1830 meters in elevation.</p><p>EL SALVADOR: Cerro Verde, 2000 m, 1.V. and 4.V.1971, HF Howden (CMNC, JMCC) 3.</p><p>GUATEMALA: Baja Verapaz: 5 km above Ixpaco, 4300 ft, 22.VI.1983, JMC (CNCI) 1; 9 km S San Jeronimo, 4500 ft, 25.VI.1966(JMCC)2; 7.8 mi W Chilasco, 1700 m, 24.V.1991, H &amp; A Howden (CMNC) 1. Chimaltenango: 7 km N Laguna de Calderas, 14.V.1966, JMC (CNCI, JMCC) 5. Esquintla: 3 km E San Vicente Pacayá, 5500 ft, 14.V.1966, JMC (CNCI, JMCC) 5; 4 km N Palin, 4500 ft, 21.VI.1966, JMC (JMCC) 1. Guatemala: Cerro Alux, 24.VI.1993, RS Anderson (CMNC) 1; 14.5 km SE Guatemala, Puenta Parada, 1790 m, 13.VI.1991, A Howden (CMNC, JMCC) 3. Sacatepequez: Antigua, IX.1959, NLH Krauss (USNM) 1; Finca Florencia, 24.VI.1993, JMC (CNCI, JMCC) 4; 1 km W Sta Lucia Milpas Altas, 3.VI.1993, JMC (CNCI) 1. Suchitepéquez: 2 km N Finca Colima, Zunilito, 6000 ft, 6.V.1966, JMC (JMCC) 1. Quezaltenango: 12.9 km SW Zunil, 1340 m, 18.VI.1993, RS Anderson (CMNC) 1.</p><p>HONDURAS: Cortez: 25 km N Cofradia, PN Cusucol, 1550 m, 19.IX–7.X.1994, S &amp; J Peck (CMNC) 1. Francisco Morazán: 30 km E Tegucigalpa, Cerro Uyuca, 1800 m, 3.VI.1994, H &amp; A Howden (CMNC) 1. Ocotepeque: 11 km E Ocotepeque, 1450 m, 16.VI.1994, R Anderson (CMNC) 1.</p><p>NICARAGUA: Cerro Chimborazo, <named-content xmlns:xlink="http://www.w3.org/1999/xlink" content-type="dwc:verbatimCoordinates" xlink:type="simple">13°02'N, 85°56'W</named-content>, 20.XI.1971, H Stockwell (CNCI) 1.</p></tp:treatment-sec><tp:treatment-sec sec-type="Remarks"><title>Remarks.</title><p>Specimens of <italic><tp:taxon-name>Charisius salvini</tp:taxon-name></italic> may be distinguished from those of all other species of <italic><tp:taxon-name>Charisius</tp:taxon-name></italic> by being uniformly reddish-brown dorsally with only the extreme apex of the elytra piceous to black and in having only the basal two segments of the male protarsus lobed ventrally. They also differ from all other species except the following in having the pronotum coarsely, moderately densely, evenly punctate and by the very distinctive shape of the male eighth sternal lobes and aedeagus (see <xref ref-type="bibr" rid="B1">Campbell 1965</xref>, Fig. 5).</p><!--PageBreak--><p>I have provisionally assigned one male from Nicaragua to this species. It agrees well with all the characters of <italic><tp:taxon-name>Charisius salvini</tp:taxon-name></italic> except the male anterior tibiae are slightly sinuate on the inner margin and it has a piceous, transverse band acoss the apical third of the elytra. This record extends the known range of species of <italic><tp:taxon-name>Charisius</tp:taxon-name></italic> south to Nicaragua.</p><p>Most specimens were collected by beating clumps of dead branches and leaves in shrubs and low hanging trees. Adults were collected from coffee shade trees near the upper limits of coffee growing zones.</p></tp:treatment-sec><tp:treatment-sec><!--Section generated to contain objects referenced in tp:taxon-treatment.--><fig id="F2" position="float" orientation="portrait"><label>Figures 7–12.</label><caption><p>Dorsal habitus of species of <italic><tp:taxon-name>Charisius</tp:taxon-name></italic>. <bold>7</bold> <italic><tp:taxon-name>Charisius apterus</tp:taxon-name></italic>, from 2 mi. S Cerro Pelon, Oaxaca, Mexico <bold>8</bold> <italic><tp:taxon-name>Charisius subalatus</tp:taxon-name></italic>, from Miramundo, Jalapa, Guatemala <bold>9</bold> <italic><tp:taxon-name>Charisius zunilensis</tp:taxon-name></italic>, from 6 mi N San Lorenzo, Zacapa, Guatemala <bold>10</bold> <italic><tp:taxon-name>Charisius howdenorum</tp:taxon-name></italic>, from Tinijapa, 8 mi. NE San Cristobal de las Casas, Chiapas, Mexico <bold>11</bold> <italic><tp:taxon-name>Charisius salvini</tp:taxon-name></italic>, from Finca Florencia, Sacatepequez, Guatemala <bold>12</bold> <italic><tp:taxon-name>Charisius punctatus</tp:taxon-name></italic>, from San Lorenzo, Zacapa, Guatemala.</p></caption><graphic xmlns:xlink="http://www.w3.org/1999/xlink" xlink:href="zookeys-415-269-g002.jpg" position="float" orientation="portrait" xlink:type="simple"/></fig><fig id="F3" position="float" orientation="portrait"><label>Figures 13–15.</label><caption><p>Pronotum of species of <italic><tp:taxon-name>Charisius</tp:taxon-name></italic>: <bold>13</bold> <italic><tp:taxon-name>Charisius fasciatus</tp:taxon-name></italic> <bold>14</bold> <italic><tp:taxon-name>Charisius mexicanus</tp:taxon-name></italic> <bold>15</bold> <italic><tp:taxon-name>Charisius granulatus</tp:taxon-name></italic> <bold>16</bold> Head and pronotum of <italic><tp:taxon-name>Charisius salvini</tp:taxon-name></italic>.</p></caption><graphic xmlns:xlink="http://www.w3.org/1999/xlink" xlink:href="zookeys-415-269-g003.jpg" position="float" orientation="portrait" xlink:type="simple"/></fig></tp:treatment-sec><ref-list><ref id="B2"><mixed-citation xmlns:xlink="http://www.w3.org/1999/xlink" xlink:type="simple"><person-group><name name-style="western"><surname>Champion</surname><given-names>GC</given-names></name></person-group> (<year>1888</year>) <chapter-title>Family Cistelidae.</chapter-title> In: <person-group><name name-style="western"><surname>Godman</surname><given-names>FD</given-names></name><name name-style="western"><surname>Salvin</surname><given-names>O</given-names></name></person-group> (<role>Eds</role>) <source>Biologia Centrali-Americana. Insecta Coleoptera</source>. <volume>Vol. IV</volume>, pt. 1, <fpage>385</fpage>–<lpage>465</lpage>, <comment>pls 17–21</comment>.</mixed-citation></ref><ref id="B1"><mixed-citation xmlns:xlink="http://www.w3.org/1999/xlink" xlink:type="simple"><person-group><name name-style="western"><surname>Campbell</surname><given-names>JM</given-names></name></person-group> (<year>1965</year>) <article-title>A revision of the Genus <italic>Charisius</italic> (Coleoptera: Alleculidae).</article-title><source>The Coleopterists Bulletin</source><volume>19</volume>: <fpage>43</fpage>–<lpage>56</lpage>.</mixed-citation></ref></ref-list></tp:taxon-treatment>
