# Supplementary material for: New species and records of Charisius Champion from Mexico and Central America (Coleoptera, Tenebrionidae, Alleculinae)
Source: Zookeys. 2014 Jun 12;(415):269–93. doi: 10.3897/zookeys.415.6794 (PMC4089826; doi:10.3897/zookeys.415.6794)
Supplement: XML Treatment for Charisius punctatus [file zookeys.415.6794-treatment11.xml]

<!DOCTYPE tp:taxon-treatment
  PUBLIC "-//TaxonX//DTD Taxonomic Treatment Publishing DTD v0 20100105//EN" "tax-treatment-NSO.dtd">
<tp:taxon-treatment xmlns:tp="http://www.plazi.org/taxpub"><tp:treatment-meta><mixed-citation publication-type="journal"><person-group><name><surname>Campbell</surname><given-names>J. M.</given-names></name></person-group><article-title>New species and records of <italic>Charisius</italic> Champion from Mexico and Central America (Coleoptera, Tenebrionidae, Alleculinae)</article-title><source>Zookeys</source><day>12</day><month>6</month><year>2014</year><volume>2014</volume><issue>415</issue><fpage>269</fpage><lpage>293</lpage><pub-id pub-id-type="doi">10.3897/zookeys.415.6794</pub-id></mixed-citation></tp:treatment-meta><tp:nomenclature><label>10.</label><tp:taxon-name>
                            <tp:taxon-name-part taxon-name-part-type="genus">Charisius</tp:taxon-name-part>
                            <tp:taxon-name-part taxon-name-part-type="species">punctatus</tp:taxon-name-part>
                            <object-id xmlns:xlink="http://www.w3.org/1999/xlink" content-type="zoobank" xlink:type="simple">http://zoobank.org/27045083-198A-4614-B95A-7786EDDA7842</object-id>
                            <object-id xmlns:xlink="http://www.w3.org/1999/xlink" xlink:type="simple">http://species-id.net/wiki/Charisius_punctatus</object-id>
                        </tp:taxon-name><tp:taxon-status xmlns:xlink="http://www.w3.org/1999/xlink" xlink:type="simple">sp. n.</tp:taxon-status><xref ref-type="fig" rid="F2">Figs 12</xref><xref ref-type="fig" rid="F5">, 24</xref><xref ref-type="fig" rid="F6">, 28</xref></tp:nomenclature><tp:treatment-sec sec-type="Description"><title>Description.</title><p>Body reddish-brown; elytra testaceus with each elytron having piceous markings as follows (<xref ref-type="fig" rid="F2">Fig. 12</xref>): a small circle near middle, a narrow, crescent-shaped band at apical fourth and extreme apex piceous to black (<xref ref-type="fig" rid="F2">Fig. 12</xref>). Length 7.0–10.9 mm.</p><p>Head moderately coarsely punctate on vertex; punctures separated by distance subequal to diameter of a puncture. Eyes moderately small, mean OI of 5 males 32.7 (range 30–35) and of five females 38.6 (range 37–40). Pronotum distinctly wider than long, mean PI of 11 specimens 84.6 (range 83 to 88); surface smooth, shining; punctures coarse, moderately densely, evenly distributed, separated by average distance distinctly greater than diameter of a puncture; sides sinuate near base, widest near middle than evenly convex to just before apex; disc evenly convex in cross section. Prosternum and hypomeron coarsely, densely punctate; punctures separated by distance less than diameter of a puncture. Metaventrite finely, sparsely punctate medially, punctures becoming coarser and denser approaching sides. Ventrites with punctures moderately fine, sparsely distributed; last two visible ventrites more coarsely and densely punctate. Elytra with striae moderately deeply, evenly impressed throughout; strial interstices moderately convex.</p><p>Male. Anterior tibia triangularly widened on inner side near middle. Fifth ventrite broadly, deeply, triangularly impressed medially. Lobes of eighth sternum (<xref ref-type="fig" rid="F5">Fig. 24</xref>) broad, with apical third broadly expanded, apices obliquely truncate; viewed laterally, distinctly deflexed apically. Lobes of ninth sternum short, moderately broad, with apices evenly convex. Aedeagus with apicale (<xref ref-type="fig" rid="F6">Fig. 28</xref>) short, moderately narrow; sides narrowed from base to narrowly, evenly convex apex, slightly constricted medially; viewed laterally, apicale strongly curved dorsally; basale 7.1–7.9 times longer than apicale.</p><p>Female. Elytra with sutural margin and apex entire.</p></tp:treatment-sec><tp:treatment-sec sec-type="Type"><title>Type.</title><p>Holotype, male, with labels as follows: GUAT. Depto. Zacapa, San Lorenzo, 1740 m, Sierra de las Minas, 18.VII.1986, J.M.Campbell/ beating mixed vegetation in pine-oak forest/ HOLOTYPE _, Charisius punctatus, desig. 2013, JM Campbell. The specimen is deposited in the CNCI.</p><p>Paratypes, 44 in the CNCI, CMNC, JMCC, and the JEWC.</p><!--PageBreak--></tp:treatment-sec><tp:treatment-sec sec-type="Distribution and records"><title>Distribution and records.</title><p>This species is known only from Guatemala between 1400 and 1740 meters in elevation.</p><p>GUATEMALA: Alta Verapaz: Jnct. Rds. Coban &amp; Purulhá, 5500 ft, 24.VI.1966, JMC (JMCC) 1. Baja Verapaz: Pantin Rd., 9 km N Salamá, 20–21.VI.1993, JMC (JMCC) 1; 6–9 km E Purulhá, 5000 ft, 15–24.IV.1990, E Geisbert (JEWC) 1. Chimaltenango: Yepocapa, 4600 ft, 10.V.1966, JMC (JMCC) 1. Zacapa: San Lorenzo, Sierra de las Minas, 1740 m, 8–11.1986, JMC (CNCI, JMCC) 10; same locality, 11.VII. and 17.VII.1986, L LeSage (CNCI) 2; same locality, 5200 ft, 17–19.VI.1986, JMC (CNCI, JMCC) 11; nr. San Lorenzo, 13.IV.1990, JE.Wappes (JEWC) 1; vic. San Lorenzo, 5800 ft, 10–15.VI.1991, E Geisbert (JEWC) 1; 13 km N Hwy, San Lorenzo Rd., 3000 ft, 17.VI.1993, JMC (CNCI) 1.</p></tp:treatment-sec><tp:treatment-sec sec-type="Etymology"><title>Etymology.</title><p>The species name punctatus refers to the coarse punctation of the pronotum.</p></tp:treatment-sec><tp:treatment-sec sec-type="Remarks"><title>Remarks.</title><p>Adults of <italic><tp:taxon-name>Charisius punctatus</tp:taxon-name></italic> are very similar to those of <italic><tp:taxon-name>Charisius salvini</tp:taxon-name></italic>, but may be easily distinguished by the additional piceous markings on the elytra (<xref ref-type="fig" rid="F2">Fig. 9</xref>). Males may also be distinguished by having the basal four segments of the anterior tarsi lobed ventrally, by having a triangular expansion on the inner margin of the anterior tibia; by the broader and deeper median impression of the fifth abdominal ventrite, and by the more broadly expanded apical portion of the eighth sternal lobes (<xref ref-type="fig" rid="F5">Fig. 24</xref>) which are obliquely truncate.</p><p>The species has been collected beating mixed dead and herbaceous vegetation in a pine-oak forest.</p></tp:treatment-sec><tp:treatment-sec><!--Section generated to contain objects referenced in tp:taxon-treatment.--><fig id="F2" position="float" orientation="portrait"><label>Figures 7–12.</label><caption><p>Dorsal habitus of species of <italic><tp:taxon-name>Charisius</tp:taxon-name></italic>. <bold>7</bold> <italic><tp:taxon-name>Charisius apterus</tp:taxon-name></italic>, from 2 mi. S Cerro Pelon, Oaxaca, Mexico <bold>8</bold> <italic><tp:taxon-name>Charisius subalatus</tp:taxon-name></italic>, from Miramundo, Jalapa, Guatemala <bold>9</bold> <italic><tp:taxon-name>Charisius zunilensis</tp:taxon-name></italic>, from 6 mi N San Lorenzo, Zacapa, Guatemala <bold>10</bold> <italic><tp:taxon-name>Charisius howdenorum</tp:taxon-name></italic>, from Tinijapa, 8 mi. NE San Cristobal de las Casas, Chiapas, Mexico <bold>11</bold> <italic><tp:taxon-name>Charisius salvini</tp:taxon-name></italic>, from Finca Florencia, Sacatepequez, Guatemala <bold>12</bold> <italic><tp:taxon-name>Charisius punctatus</tp:taxon-name></italic>, from San Lorenzo, Zacapa, Guatemala.</p></caption><graphic xmlns:xlink="http://www.w3.org/1999/xlink" xlink:href="zookeys-415-269-g002.jpg" position="float" orientation="portrait" xlink:type="simple"/></fig><fig id="F5" position="float" orientation="portrait"><label>Figures 21–24.</label><caption><p>Ventral view of lobes of male eighth and ninth sterna of species of <italic><tp:taxon-name>Charisius</tp:taxon-name></italic>: <bold>21</bold> <italic><tp:taxon-name>Charisius granulatus</tp:taxon-name></italic> <bold>22</bold> <italic><tp:taxon-name>Charisius subalatus</tp:taxon-name></italic> <bold>23</bold> <italic><tp:taxon-name>Charisius howdenorum</tp:taxon-name></italic> <bold>24</bold> <italic><tp:taxon-name>Charisius punctatus</tp:taxon-name></italic>.</p></caption><graphic xmlns:xlink="http://www.w3.org/1999/xlink" xlink:href="zookeys-415-269-g005.jpg" position="float" orientation="portrait" xlink:type="simple"/></fig><fig id="F6" position="float" orientation="portrait"><label>Figures 25–28.</label><caption><p>Apicale of aedeagus of species of <italic><tp:taxon-name>Charisius</tp:taxon-name></italic>; left, ventral view; right, lateral view <bold>25</bold> <italic><tp:taxon-name>Charisius granulatus</tp:taxon-name></italic> <bold>26</bold> <italic><tp:taxon-name>Charisius subalatus</tp:taxon-name></italic> <bold>27</bold> <italic><tp:taxon-name>Charisius howdenorum</tp:taxon-name></italic>; <bold>28</bold> <italic><tp:taxon-name>Charisius punctatus</tp:taxon-name></italic>.</p></caption><graphic xmlns:xlink="http://www.w3.org/1999/xlink" xlink:href="zookeys-415-269-g006.jpg" position="float" orientation="portrait" xlink:type="simple"/></fig></tp:treatment-sec></tp:taxon-treatment>
